# Supplementary material for: CD11b+ lung dendritic cells at different stages of maturation induce Th17 or Th2 differentiation
Source: Nat Commun. 2021 Aug 19;12:5029. doi: 10.1038/s41467-021-25307-x (PMC8377117; doi:10.1038/s41467-021-25307-x)
Supplement: Supplementary file 4 — Supplementary Data 1. [file 41467_2021_25307_MOESM4_ESM.xlsx]

## Sheet: Nanostring data (log2)
Filename	Sample_ID	Group	Cell type	Phenotype	Lane_BindingDensity	Lane_CartridgeID	Lane_ID	2810417H13Rik	2900026A02Rik	Abcc8	Acad10	Acly	Acod1	Acot11	Acot3	Acox1	Adam19	Adam8	Adamts1	Adamts12	Adamts14	Adamts17	Adamts2	Adamts3	Adamts4	Adamts9	Adcyap1r1	Adgre1	Adgre5	Adora2a	Adora3	Aif1	Akap13	Alcam	Alox15	Alox5	Alox5ap	Amica1	Angpt1	Angpt2	Anxa1	Anxa4	Aoah	Apoe	Areg	Arf6	Arg1	Arhgef28	Arhgef6
20190809_Nano106car1_CD103 fresh 1_01.RCC	CD103 fresh 1	CD103 fresh	CD103	fresh	0.68	Nano106car1	1	8.17354	4.04494	3.69009	4.60609	9.89055	2.97826	6.11016	3.69009	7.51687	8.80259	11.2424	4.04494	2.97826	2.97826	2.97826	3.58863	3.58863	2.97826	2.97826	4.52863	5.59813	9.95249	9.20628	5.8277	4.29255	8.40823	9.49462	2.97826	2.97826	10.3663	10.5643	4.43944	4.43944	9.34861	10.6167	2.97826	5.92446	2.97826	11.7509	2.97826	2.97826	9.54168
20190809_Nano106car1_CD103 fresh 2_02.RCC	CD103 fresh 2	CD103 fresh	CD103	fresh	1.05	Nano106car1	2	7.98801	4.63134	3.06216	4.87856	9.95249	3.06216	6.29077	4.38627	7.34644	8.97178	11.4322	3.06216	3.06216	4.18469	3.06216	4.47677	3.06216	3.06216	3.06216	3.06216	5.18204	10.0431	9.06508	5.92446	3.06216	8.40823	9.51033	3.06216	4.59865	10.6405	10.5195	4.38627	3.87271	9.63266	10.431	3.06216	5.64185	3.06216	11.8012	4.18469	3.06216	9.72382
20190809_Nano106car1_CD103 fresh 3_03.RCC	CD103 fresh 3	CD103 fresh	CD103	fresh	0.94	Nano106car1	3	8.18173	4.89844	3.95752	4.65592	9.93547	2.90754	6.35168	4.31615	7.55822	8.97178	11.5399	2.90754	2.90754	2.90754	3.67741	4.31615	3.87271	2.90754	2.90754	3.2298	5.4865	9.89055	9.22097	5.88875	3.2298	8.45328	9.57789	3.41099	4.15332	10.539	10.5643	3.67741	3.41099	9.49462	10.6405	2.90754	5.79886	2.90754	11.8476	3.41099	2.90754	9.8085
20190809_Nano106car1_CD11b fresh 1_07.RCC	CD11b fresh 1	CD11b fresh	CD11b	fresh	0.91	Nano106car1	7	6.72039	5.69171	2.89951	4.95179	10.0211	4.43944	5.92446	2.89951	7.26347	7.55822	11.1203	3.22501	2.89951	3.22501	3.35911	4.16093	3.22501	2.89951	2.89951	2.89951	6.43597	10.3232	9.10616	4.0642	2.89951	7.94637	9.68818	3.68376	6.15962	10.0593	9.5232	3.8469	4.0642	8.74904	10.431	4.16093	5.95994	5.24253	11.6739	4.29255	2.89951	9.73757
20190809_Nano106car1_CD11b fresh 2_08.RCC	CD11b fresh 2	CD11b fresh	CD11b	fresh	1.36	Nano106car1	8	6.85112	5.74166	2.8816	4.80846	10.0211	4.16093	5.62473	2.8816	7.31835	7.49496	11.1878	3.42775	2.8816	3.85218	3.30797	4.26995	3.30797	3.67741	2.8816	2.8816	6.82746	10.3923	9.15577	4.64362	3.22501	7.89897	9.70589	4.0408	6.7777	10.259	9.39924	4.10644	3.30797	8.98548	10.2406	4.10644	5.67563	5.29605	11.5843	3.94503	2.8816	9.76306
20190809_Nano106car1_CD11b fresh 3_09.RCC	CD11b fresh 3	CD11b fresh	CD11b	fresh	1.19	Nano106car1	9	6.70465	5.66141	2.91236	4.43216	9.93547	3.91041	5.71579	3.64721	7.23858	7.58326	11.2737	4.07734	2.91236	2.91236	2.91236	4.78086	3.64721	3.91041	2.91236	4.16093	6.43597	10.345	9.3126	4.57936	2.91236	7.93289	9.65432	4.16093	6.62522	10.1126	9.51033	3.69009	2.91236	8.78775	10.3923	2.91236	5.69171	4.82852	11.5843	3.64721	2.91236	9.82778
20190809_Nano106car1_Ly6C fresh 1_10.RCC	Ly6C fresh 1	Ly6C fresh	Ly6C	fresh	0.71	Nano106car1	10	6.60876	6.23722	3.04241	3.93036	10.4995	5.4865	6.12987	3.04241	7.12478	5.7005	9.79398	3.04241	3.04241	3.04241	3.04241	3.04241	3.04241	3.93036	3.04241	3.93036	7.33424	10.3663	6.15962	4.67171	3.04241	7.00578	9.59526	3.04241	7.16835	11.1878	8.74904	4.37248	4.31111	9.41229	10.1985	5.18204	8.53704	6.16963	11.8476	6.58416	3.04241	8.87351
20190809_Nano106car1_Ly6C fresh 2_11.RCC	Ly6C fresh 2	Ly6C fresh	Ly6C	fresh	2.23	Nano106car1	11	7.01634	6.36382	3.88602	4.37001	10.539	5.49683	5.95994	2.95851	7.03838	5.60865	10.0431	3.4319	2.95851	2.95851	2.95851	4.32286	2.95851	3.81642	2.95851	2.95851	7.47506	10.0919	6.20302	4.52228	2.95851	6.88515	9.72382	3.68376	7.09097	11.0951	8.80259	2.95851	4.06808	9.47799	10.2804	5.33519	9.03587	6.39391	12.2962	6.59443	2.95851	8.88403
20190809_Nano106car1_Ly6C fresh 3_12.RCC	Ly6C fresh 3	Ly6C fresh	Ly6C	fresh	1.01	Nano106car1	12	7.04844	6.49616	3.16989	4.26995	10.4509	4.97373	6.1405	3.16989	7.07427	5.79886	9.7784	3.16989	3.16989	3.16989	3.16989	4.31111	3.16989	3.16989	3.16989	3.16989	6.90321	10.3031	6.4629	4.72605	4.06808	6.94689	9.70589	3.16989	7.26347	11.2737	8.87351	3.16989	4.06808	9.67147	10.1628	5.21303	8.22054	6.35168	12.4231	6.11016	3.16989	8.88403
20190809_Nano106car1_Mono fresh 1_04.RCC	Mono fresh 1	Mono fresh	Mono	fresh	0.29	Nano106car1	4	4.37001	4.26995	3.06216	4.64362	10.3232	5.0533	5.0533	3.06216	7.69381	5.65379	8.52144	3.87271	3.06216	3.99427	3.06216	4.86548	3.99427	3.06216	3.87271	4.16093	10.6167	11.8961	6.69053	3.87271	3.99427	6.42097	8.32692	3.06216	6.66036	11.8012	6.97886	4.64362	4.64362	9.22097	9.36658	6.76774	11.7509	4.93285	11.2135	5.88875	3.06216	8.94279
20190809_Nano106car1_Mono fresh 2_05.RCC	Mono fresh 2	Mono fresh	Mono	fresh	0.21	Nano106car1	5	3.91694	4.99066	2.89951	3.91694	10.0593	5.16206	5.07426	3.68376	7.468	5.59813	9.07488	3.91694	2.89951	3.24399	2.89951	4.55184	3.91694	2.89951	3.68376	4.26995	10.4995	11.9618	6.72039	4.26995	3.68376	6.56892	8.22054	3.68376	6.56892	11.5399	7.53249	3.91694	4.09401	9.01626	8.87351	6.72039	11.8961	4.79356	10.9101	6.72039	2.89951	8.6937
20190809_Nano106car1_Mono fresh 3_06.RCC	Mono fresh 3	Mono fresh	Mono	fresh	0.99	Nano106car1	6	4.7201	4.55613	2.91236	4.14142	10.127	5.16206	5.13942	2.91236	7.18493	5.76474	9.07488	4.17138	2.91236	2.91236	2.91236	4.17138	3.37253	3.27294	2.91236	3.94503	10.408	12.0052	6.74655	4.47027	2.91236	6.29077	8.19619	3.56329	6.03012	11.6171	7.70872	3.99816	4.09401	9.41229	9.22097	6.70465	11.8476	5.0533	11.2135	7.07427	2.91236	8.55509
20190809_Nano106car2_CD103 cult 1_01.RCC	CD103 cult 1	CD103 cult	CD103	cult	0.49	Nano106car2	1	7.49496	5.66141	2.88843	4.73934	9.7784	3.1882	5.66141	3.55403	8.20836	10.1428	11.0951	3.87271	4.023	3.55403	4.73934	3.68376	4.58576	3.87271	2.88843	2.88843	4.14142	4.58576	9.06508	5.51985	4.29255	7.44111	8.96107	3.68376	3.30797	9.57789	9.43423	4.023	4.73934	8.17354	10.9101	2.88843	6.33366	3.87271	11.4093	2.88843	2.88843	9.23989
20190809_Nano106car2_CD103 cult 2_02.RCC	CD103 cult 2	CD103 cult	CD103	cult	0.5	Nano106car2	2	7.15171	4.06808	3.04241	5.33519	9.86141	2.91236	5.49683	5.33519	8.49079	10.2173	11.2737	4.54267	3.68376	2.8816	3.27817	3.90697	5.49683	4.06808	2.91236	2.8816	4.89844	5.62473	9.36658	4.06808	3.90697	7.66087	9.08899	2.8816	3.90697	9.51033	9.05019	3.27817	5.33519	8.0907	10.9981	3.27817	4.54267	4.54267	11.383	3.04241	2.91236	9.27731
20190809_Nano106car2_CD103 cult 3_03.RCC	CD103 cult 3	CD103 cult	CD103	cult	0.36	Nano106car2	3	7.37392	4.37248	2.8816	5.4446	9.73757	4.79356	5.66141	3.67352	8.0907	10.1428	11.383	3.93036	3.35911	3.35911	3.93036	3.93036	3.67352	3.19393	3.35911	2.8816	3.35911	4.58576	8.97178	4.58576	3.93036	7.72548	8.94279	4.37248	5.28189	9.55686	9.41229	2.8816	3.35911	8.1437	10.9101	3.67352	5.94746	4.37248	11.3293	2.99119	2.8816	9.19392
20190809_Nano106car2_CDllb cult 1_07.RCC	CDllb cult 1	CD11b cult	CD11b	cult	0.51	Nano106car2	7	6.30029	3.22912	3.22912	3.22912	9.91263	3.4319	4.30049	3.99427	8.28582	9.8085	11.1566	4.52228	3.30797	3.82766	3.99427	4.61565	4.7201	4.30049	2.8816	2.8816	6.92913	5.69171	9.51033	4.61565	3.4319	7.94637	9.07488	3.30797	2.9181	6.58416	7.42694	3.22912	3.66233	6.69053	10.9101	4.30049	8.42447	3.4319	11.2737	3.22912	2.8816	9.82778
20190809_Nano106car2_CDllb cult 2_08.RCC	CDllb cult 2	CD11b cult	CD11b	cult	0.49	Nano106car2	8	5.25166	2.8816	2.8816	4.63134	9.82778	4.35909	4.72605	5.01106	8.58747	9.89055	11.3026	4.26995	4.04494	2.99119	4.04494	3.60453	4.54267	3.8045	2.8816	2.8816	6.81581	4.63134	9.39924	2.99119	3.8045	8.22054	9.07488	3.39832	3.8045	7.20319	6.83612	4.43216	4.83583	6.66036	10.9101	3.39832	8.27385	4.15332	11.2424	2.92377	2.8816	9.8762
20190809_Nano106car2_CDllb cult 3_09.RCC	CDllb cult 3	CD11b cult	CD11b	cult	0.53	Nano106car2	9	5.12857	3.27817	2.8816	5.62473	9.89055	4.50009	5.12857	5.57554	8.49079	9.86141	11.3293	4.69001	4.69001	3.90216	3.19393	5.4652	4.2191	4.58576	2.8816	2.90754	6.20302	4.69001	9.5232	4.0408	4.82852	8.38263	9.16591	2.8816	2.90754	6.96982	6.85112	3.70655	4.90723	6.70465	10.8041	3.61959	7.77726	4.35909	11.2737	5.4652	2.8816	9.8762
20190809_Nano106car2_Ly6C cult 1_10.RCC	Ly6C cult 1	Ly6C cult	Ly6C	cult	0.45	Nano106car2	10	4.92786	2.89951	2.89951	3.93036	9.12405	3.72539	4.38627	4.06808	7.67621	8.1177	11.6171	3.72539	3.72539	4.20021	4.06808	4.38627	4.67171	3.64721	3.39832	2.89951	10.0773	6.92913	8.84528	2.89951	3.39832	7.30549	7.93289	2.89951	2.89951	8.8315	7.04844	3.72539	4.74427	7.95875	10.9101	5.7005	12.4231	5.31195	11.0478	6.70465	2.89951	7.89897
20190809_Nano106car2_Ly6C cult 2_11.RCC	Ly6C cult 2	Ly6C cult	Ly6C	cult	0.47	Nano106car2	11	5.49683	3.72539	2.88843	3.19393	9.39924	4.52863	3.72539	3.72539	7.87077	8.39429	11.6171	4.21303	4.21303	3.30797	4.44889	4.44889	4.52863	3.72539	2.88843	4.06808	10.127	7.06144	9.06508	3.19393	2.88843	7.77726	7.81505	2.88843	3.19393	8.62895	6.94689	4.06808	3.72539	8.60066	11.2737	5.16206	12.0742	4.82852	11.3293	4.87856	2.88843	8.3395
20190809_Nano106car2_Ly6C cult 3_12.RCC	Ly6C cult 3	Ly6C cult	Ly6C	cult	0.42	Nano106car2	12	5.3455	3.18357	3.18357	3.88028	9.19392	3.88028	3.62347	4.30049	7.76566	8.60066	11.6739	4.54267	3.88028	3.4319	2.88843	4.39628	4.84645	3.4319	2.88843	3.30797	9.98039	6.70465	8.87351	3.4319	3.69487	7.80375	8.05432	2.88843	2.88843	8.22054	6.90321	3.18357	4.17138	8.47204	11.1203	4.17138	11.9618	4.06808	11.1566	5.74982	2.88843	8.52144
20190809_Nano106car2_Mono cult 1_04.RCC	Mono cult 1	Mono cult	Mono	cult	0.37	Nano106car2	4	5.66141	3.44998	3.30797	4.37248	9.41229	3.97125	3.30797	3.97125	8.22054	5.01106	11.5399	5.33519	4.3091	4.16093	3.30797	4.57936	4.83583	3.90697	3.90697	3.72539	11.6452	7.72548	4.74427	3.90697	2.90754	5.76474	7.98036	2.90754	5.19996	10.3232	5.60865	3.72539	4.44889	8.74904	10.5195	7.37392	15.327	3.90697	11.3293	10.0773	2.90754	7.16835
20190809_Nano106car2_Mono cult 2_05.RCC	Mono cult 2	Mono cult	Mono	cult	0.24	Nano106car2	5	5.29605	2.97826	2.97826	4.07734	9.29887	4.07734	3.70655	4.07734	8.38263	4.45716	10.8931	4.07734	2.97826	2.97826	4.07734	2.97826	4.89844	3.70655	2.97826	4.07734	12.5751	8.58747	5.64185	3.70655	3.70655	6.08042	7.78804	2.97826	3.70655	11.0951	4.89844	4.45716	5.29605	6.24829	10.8297	7.30549	15.327	2.97826	11.3026	6.86348	2.97826	8.62895
20190809_Nano106car2_Mono cult 3_06.RCC	Mono cult 3	Mono cult	Mono	cult	0.39	Nano106car2	6	2.92377	2.92377	2.92377	4.72605	9.01626	4.31615	2.92377	4.03383	7.63679	6.91679	11.0478	4.31615	4.93285	2.92377	4.31615	4.03383	3.4319	3.88602	3.68376	4.03383	12.0052	8.44051	6.35168	3.88602	3.4319	5.89793	7.94637	4.16093	3.68376	10.6967	5.45447	2.92377	4.45716	8.1177	10.6635	7.13732	14.7462	4.31615	11.1878	6.43597	2.92377	7.96757
[truncated: 692 more columns]
