# Supplementary material for: CD11b+ lung dendritic cells at different stages of maturation induce Th17 or Th2 differentiation
Source: Nat Commun. 2021 Aug 19;12:5029. doi: 10.1038/s41467-021-25307-x (PMC8377117; doi:10.1038/s41467-021-25307-x)
Supplement: Supplementary file 5 — Supplementary Data 2. [file 41467_2021_25307_MOESM5_ESM.xls]

## Sheet: CD11B-HDE vs MONO-HDE
Top 200 DEGs (CD11B-HDE vs MONO-HDE) as identified by DESeq2							(DEG) tests were performed with DESeq2, which uses the Wald test. The test was two-sided, and the p-values were adjusted by the Benjamini-Hochberg method.
gene	EntrezID	mm10 coordinates	log2FC	p-value	adjusted p-value
H2-Oa	15001	chr17:34092379-34095234:+	4.9056	9.83278e-145	1.64493e-140
Ldlrad3	241576	chr2:101950201-102186460:-	-6.00942	1.8203e-137	1.52259e-133
Hpse	15442	chr5:100679484-100719716:-	-3.41373	7.25954e-121	4.04816e-117
Arhgef37	328967	chr18:61493794-61536536:-	-8.61954	9.56325e-113	3.99959e-109
H2-DMb2	15000	chr17:34145416-34151095:+	4.84079	1.58989e-103	5.31946e-100
Thbs1	21825	chr2:118111876-118127133:+	-7.58617	5.11804e-102	1.42699e-98
Mafb	16658	chr2:160363677-160367065:-	-4.75713	5.12947e-96	1.22587e-92
Ehf	13661	chr2:103263433-103303196:-	5.79277	3.00115e-89	6.27577e-86
B4galt4	56375	chr16:38742259-38769054:+	2.05995	3.02761e-88	5.62765e-85
Klra2	16633	chr6:131219235-131247362:-	-4.58482	2.07452e-87	3.47047e-84
Slc11a1	18173	chr1:74375203-74386051:+	-4.73838	3.98334e-86	6.05794e-83
Tnfaip6	21930	chr2:52038113-52056681:+	-7.40182	1.11342e-85	1.5522e-82
Tnfrsf1a	21937	chr6:125349723-125362483:+	-2.39621	1.6288e-85	2.09601e-82
Lyz2	17105	chr10:117277541-117282272:-	-5.3241	4.19295e-85	5.01027e-82
Ms4a4a	666907	chr19:11375488-11392915:+	-5.03371	1.50609e-84	1.67969e-81
Itgal	16408	chr7:127296260-127335137:+	-3.42861	1.44297e-83	1.50871e-80
Cd177	68891	chr7:24743983-24760311:-	-8.96029	3.85074e-83	3.78936e-80
Mgl2	216864	chr11:70130357-70137542:+	6.26822	3.69006e-82	3.4295e-79
F5	14067	chr1:164151835-164220277:+	-8.39461	6.12635e-82	5.39409e-79
Ly6c2	100041546	chr15:75108161-75111949:-	-7.67398	7.23837e-80	6.05454e-77
Aldh1a2	19378	chr9:71215789-71296243:+	4.83808	4.40876e-74	3.5121e-71
Hgsnat	52120	chr8:25944459-25976744:-	-2.54344	1.39892e-72	1.06375e-69
Maf	17132	chr8:115703253-115706894:-	-5.0528	9.76028e-72	7.09912e-69
Rnf144a	108089	chr12:26306794-26415262:-	-4.71799	4.96569e-70	3.46129e-67
Mpp1	17524	chrX:75109733-75131016:-	-3.03331	6.04118e-70	4.04252e-67
Camk2d	108058	chr3:126596951-126846326:+	-2.25436	3.76315e-67	2.4213e-64
Grk5	14773	chr19:60889749-61092555:+	-2.77822	1.38951e-65	8.6093e-63
Nrep	27528	chr18:33437019-33464029:-	5.09293	1.14257e-64	6.82645e-62
Il2ra	16184	chr2:11642792-11693194:+	4.70497	2.35246e-63	1.35705e-60
Ctps2	55936	chrX:162901560-163034541:+	-2.00222	6.054e-63	3.37591e-60
Tiam2	24001	chr17:3326573-3519397:+	-3.1999	2.96544e-62	1.60029e-59
Mical3	194401	chr6:120931546-121131022:-	3.34445	1.9278e-61	1.00782e-58
Swap70	20947	chr7:110221703-110283506:+	2.6174	2.41753e-61	1.1895e-58
Tmtc2	278279	chr10:105187664-105574479:-	3.72855	2.35097e-61	1.1895e-58
Mocos	68591	chr18:24653691-24701556:+	-2.73003	6.25994e-61	2.99207e-58
Xdh	22436	chr17:73883895-73950196:-	-3.53339	7.94362e-61	3.69136e-58
Slc16a3	80879	chr11:120948484-120959000:+	-3.48132	6.02799e-59	2.72547e-56
Rcbtb2	105670	chr14:73142510-73184054:+	-2.09986	9.64812e-59	4.24746e-56
Apol7c	108956	chr15:77524867-77533315:-	4.82188	2.20176e-58	9.44442e-56
Tpd52	21985	chr3:8929436-9004515:-	-3.28736	2.30906e-58	9.65708e-56
Hsd11b1	15483	chr1:193221641-193264045:-	-5.00098	2.575e-58	1.05066e-55
Pabpc1l	381404	chr2:164025224-164050538:+	-5.14064	3.44269e-58	1.37125e-55
Rnf149	67702	chr1:39551296-39577347:-	-2.63183	8.24279e-58	3.20683e-55
Klri1	503550	chr6:129697218-129717132:-	6.66308	3.54713e-57	1.34863e-54
Lrpap1	16976	chr5:35091506-35105697:-	-2.24594	5.27179e-56	1.95982e-53
Myo1b	17912	chr1:51749758-51915978:-	4.35629	3.12129e-55	1.13513e-52
Cd14	12475	chr18:36725064-36726815:-	-3.83611	1.67087e-54	5.94724e-52
Tmem43	74122	chr6:91473751-91488458:+	-1.76633	2.20833e-54	7.69648e-52
Dusp6	67603	chr10:99263231-99267489:+	-2.81472	2.5496e-54	8.70454e-52
Smox	228608	chr2:131491862-131525183:+	-3.42588	3.62089e-54	1.21148e-51
Plekhg1	213783	chr10:3740377-3967302:+	-3.64764	5.84206e-54	1.91631e-51
Smpdl3a	57319	chr10:57794544-57811830:+	-2.93028	1.63318e-53	5.25413e-51
Atp1a3	232975	chr7:24978169-25005937:-	-4.16236	1.83226e-53	5.78337e-51
Pstpip2	19201	chr18:77794550-77882879:+	-2.98053	4.29659e-53	1.33107e-50
Hmgn1	15312	chr16:96121588-96127725:-	2.5338	5.89671e-53	1.79356e-50
Mdm1	17245	chr10:118141787-118168999:+	-3.18492	4.01232e-52	1.19861e-49
Adipor1	72674	chr1:134415378-134433350:+	-1.88859	8.77248e-52	2.57465e-49
Ifitm6	213002	chr7:141015812-141016892:-	-3.95891	1.76589e-51	5.09337e-49
Rasa3	19414	chr8:13567218-13677587:-	-2.93115	3.06342e-51	8.68609e-49
Poglut1	224143	chr16:38525058-38550256:-	2.46463	4.00247e-51	1.11595e-48
Gsr	14782	chr8:33653238-33698162:+	-4.14275	4.90537e-51	1.34528e-48
Slc4a8	59033	chr15:100761747-100823971:+	5.02895	1.33149e-50	3.59266e-48
Mindy1	75007	chr3:95282935-95296164:+	-2.98486	2.30351e-50	6.11675e-48
Rabgap1l	29809	chr1:160219174-160792938:-	2.44993	4.96677e-50	1.29827e-47
Nadk	192185	chr4:155562392-155591001:+	-2.10328	7.47766e-50	1.92452e-47
Adgre1	13733	chr17:57358686-57483529:+	-3.89451	2.65411e-49	6.72737e-47
Rgs6	50779	chr12:82616925-83162056:+	6.11019	4.25354e-48	1.06205e-45
Camkk2	207565	chr5:122731170-122779410:-	-2.14267	1.10606e-47	2.72106e-45
Sepsecs	211006	chr5:52643407-52669701:-	2.77354	1.35736e-47	3.29092e-45
Akap5	238276	chr12:76324891-76334151:+	4.22268	2.33162e-47	5.57223e-45
Rab36	76877	chr10:75037089-75054100:+	-4.59856	3.47489e-47	8.18751e-45
Apoe	11816	chr7:19696244-19699188:-	-5.72556	3.89716e-47	9.05494e-45
Dleu2	668253	chr14:61602836-61682373:-	-2.75422	7.96424e-47	1.82512e-44
Slc25a28	246696	chr19:43663801-43674881:-	-2.18149	9.84985e-47	2.22673e-44
Arap1	69710	chr7:101348069-101412586:+	-2.52547	1.08571e-46	2.42172e-44
Tmem123	71929	chr9:7764077-7794332:+	2.80733	1.28708e-46	2.83309e-44
Pla2g7	27226	chr17:43568451-43612201:+	-4.29319	2.88623e-46	6.27061e-44
Csrp1	13007	chr1:135729197-135752229:+	2.4611	3.25671e-46	6.9848e-44
Tspan3	56434	chr9:56135884-56161070:-	3.29942	4.88772e-46	1.03502e-43
Cln8	26889	chr8:14888536-14901719:+	-2.6691	1.56541e-45	3.27347e-43
Igsf6	80719	chr7:121064067-121074530:-	-3.21772	2.2238e-45	4.59283e-43
Adgre4	52614	chr17:55749984-55853662:+	-3.33316	3.05999e-45	6.24275e-43
Gzf1	74533	chr2:148681120-148692949:+	-1.73465	3.99088e-45	8.04378e-43
Emilin2	246707	chr17:71252176-71310965:-	-3.28489	1.22572e-44	2.44108e-42
Galc	14420	chr12:98202300-98259459:-	-3.13307	1.30282e-44	2.5641e-42
Pde7b	29863	chr10:20397052-20725078:-	-4.27676	1.77388e-44	3.45061e-42
Sell	20343	chr1:164062076-164080785:+	-4.93799	2.96187e-44	5.6953e-42
Tmcc1	330401	chr6:116018618-116193374:-	-1.62327	3.02673e-44	5.75388e-42
Kcnj2	16518	chr11:111066164-111076825:+	-3.13985	5.51265e-44	1.03619e-41
Treml4	224840	chr17:48264295-48275358:+	-4.05909	9.03732e-44	1.67984e-41
Msrb1	27361	chr17:24736593-24742778:+	-3.26818	1.20052e-43	2.20699e-41
Laptm4a	17775	chr12:8921307-8938741:+	-1.4709	1.82004e-43	3.3095e-41
Itm2b	16432	chr14:73362232-73385271:-	-1.60869	2.3833e-43	4.28713e-41
Tmem38b	52076	chr4:53826045-53862018:+	-4.31524	7.77977e-43	1.38455e-40
Fyb	23880	chr15:6579847-6665608:+	-3.27239	1.1438e-42	2.01417e-40
Rasgrp2	19395	chr19:6400583-6415216:+	-4.17941	1.16437e-42	2.02904e-40
Aebp2	11569	chr6:140622663-140678472:+	2.22945	3.79243e-42	6.54057e-40
Extl1	56219	chr4:134356373-134372547:-	4.56838	4.00379e-42	6.83463e-40
Cd300ld	217305	chr11:114982446-114989886:-	-2.45312	4.90444e-42	8.28752e-40
Zfyve9	230597	chr4:108637473-108781088:-	-4.2957	6.47228e-42	1.08275e-39
Galnt12	230145	chr4:47091953-47123042:+	3.92065	8.8932e-42	1.47301e-39
Lonrf1	244421	chr8:36216064-36249516:-	-3.11218	1.14099e-41	1.87133e-39
Fgd4	224014	chr16:16416915-16599978:-	-4.6598	1.15717e-41	1.87945e-39
Cd72	12517	chr4:43447724-43454626:-	4.53392	2.45047e-41	3.94173e-39
Gm21188	100861753	chr13:120034605-120052204:-	-3.70924	3.24915e-41	5.17667e-39
Prdm8	77630	chr5:98180869-98187448:+	5.17407	4.83476e-41	7.63025e-39
Dgkg	110197	chr16:22466569-22657231:-	-4.00987	1.69048e-40	2.643e-38
Gstt1	14871	chr10:75783813-75798584:-	3.72626	1.9545e-40	3.02749e-38
Mocs1	56738	chr17:49428364-49455430:+	-2.80196	1.99421e-40	3.06066e-38
Kirrel	170643	chr3:87078592-87174747:-	5.32084	2.87282e-40	4.36903e-38
Hopx	74318	chr5:77086986-77115123:-	-2.62761	3.30975e-40	4.94869e-38
Ppp2r5a	226849	chr1:191351981-191397041:-	-1.91882	3.31313e-40	4.94869e-38
Tmem120b	330189	chr5:123076275-123117445:+	3.43485	4.3163e-40	6.39003e-38
Dscaml1	114873	chr9:45430293-45753713:+	4.58342	5.51673e-40	8.09556e-38
Hmox1	15368	chr8:75093618-75100593:+	-3.4847	8.78437e-40	1.2746e-37
Vsig10	231668	chr5:117319266-117355006:+	3.65803	8.83818e-40	1.2746e-37
Msr1	20288	chr8:39581700-39642678:-	-5.50904	1.08666e-39	1.55374e-37
Nxpe4	244853	chr9:48362041-48400025:+	-4.31278	1.19382e-39	1.69249e-37
Selenop	20363	chr15:3270767-3280510:+	-3.51964	1.25393e-39	1.76277e-37
Rhou	69581	chr8:123653929-123663880:+	-6.60366	2.21589e-39	3.08914e-37
Kcna2	16490	chr3:107101567-107115005:+	4.80848	2.69589e-39	3.70327e-37
Pglyrp1	21946	chr7:18884690-18890438:+	-4.26065	2.70069e-39	3.70327e-37
Zbtb18	30928	chr1:177444661-177450764:+	2.27064	7.59821e-39	1.03342e-36
Col27a1	373864	chr4:63215412-63334990:+	3.40202	1.341e-38	1.80917e-36
Gadd45a	13197	chr6:67035096-67037407:-	-3.5431	2.3082e-38	3.0891e-36
Arid3a	13496	chr10:79927043-79955018:+	-2.12508	2.66247e-38	3.52314e-36
Ints4	101861	chr7:97480956-97541398:+	1.4993	2.67463e-38	3.52314e-36
Adam11	11488	chr11:102761435-102780262:+	4.5042	2.81624e-38	3.65216e-36
Ypel3	66090	chr7:126776975-126780514:+	-2.0829	2.79653e-38	3.65216e-36
Ets2	23872	chr16:95702407-95721049:+	-2.95534	3.39215e-38	4.36517e-36
Ccnd1	12443	chr7:144929931-144939925:-	4.35184	3.93437e-38	5.02428e-36
AB124611	382062	chr9:21526177-21545331:+	-2.92295	4.08071e-38	5.1328e-36
Chaf1a	27221	chr17:56040416-56068026:+	2.46069	4.06508e-38	5.1328e-36
Adam23	23792	chr1:63445891-63596101:+	3.83303	5.84582e-38	7.29811e-36
Csf1r	12978	chr18:61105572-61131139:+	-2.2243	6.11805e-38	7.58139e-36
Pi16	74116	chr17:29318882-29328902:+	-5.29934	7.9259e-38	9.74945e-36
Ccl22	20299	chr8:94745684-94751388:+	4.30175	8.32801e-38	1.01693e-35
Oaz2	18247	chr9:65676548-65690300:+	-2.14418	1.09015e-37	1.32154e-35
Lgals8	56048	chr13:12439402-12461738:-	-1.6631	1.22995e-37	1.48027e-35
Ptpn3	545622	chr4:57190841-57301837:-	3.54125	1.42789e-37	1.70623e-35
Asb2	65256	chr12:103321142-103356001:-	4.02146	1.48684e-37	1.76406e-35
Siglecg	243958	chr7:43408280-43418349:+	4.12129	3.07333e-37	3.62068e-35
Mras	17532	chr9:99385420-99436712:-	3.98264	3.24674e-37	3.79823e-35
Ctnnd2	18163	chr15:30172593-31029343:+	5.36585	3.53292e-37	4.10432e-35
Actn1	109711	chr12:80167542-80260381:-	3.96802	5.68427e-37	6.54648e-35
Map3k15	270672	chrX:159988433-160123351:+	-3.14753	5.71335e-37	6.54648e-35
Dok3	27261	chr13:55523235-55528538:-	-4.06542	8.82258e-37	9.97249e-35
Il17ra	16172	chr6:120463197-120483727:+	-2.33748	8.78039e-37	9.97249e-35
AI839979	100740	chr5:31569592-31571397:-	-3.53004	1.02577e-36	1.15169e-34
Nat8l	269642	chr5:33995984-34005916:+	-3.57058	1.1942e-36	1.33185e-34
P2rx5	94045	chr11:73160530-73172687:+	3.96398	1.35461e-36	1.50075e-34
Trp53bp2	209456	chr1:182409167-182462436:+	-2.49312	1.57226e-36	1.73041e-34
H2-M2	14990	chr17:37480851-37483554:-	4.92935	1.61164e-36	1.76217e-34
Thbd	21824	chr2:148404471-148408188:-	-4.76442	1.9183e-36	2.08385e-34
Spire1	68166	chr18:67488209-67552721:-	3.07174	2.21298e-36	2.38845e-34
Aldh2	11669	chr5:121566027-121593824:-	-3.24803	2.96133e-36	3.17565e-34
Rgs12	71729	chr5:34949448-35033593:+	3.40096	4.86778e-36	5.18682e-34
Spn	20737	chr7:127132232-127137823:-	-2.52866	6.70388e-36	7.09805e-34
St8sia1	20449	chr6:142821541-142964452:-	4.35675	8.82359e-36	9.28364e-34
Il4i1	14204	chr7:44836288-44840809:+	4.59396	9.65326e-36	1.00931e-33
Ceacam19	319930	chr7:19875742-19887965:-	-3.8791	1.0901e-35	1.13269e-33
F13a1	74145	chr13:36867178-37050244:-	-6.75551	1.11237e-35	1.14869e-33
Fxyd2	11936	chr9:45399709-45410278:+	4.53493	1.44955e-35	1.4877e-33
Aldh3b1	67689	chr19:3913491-3929716:-	-2.9358	1.98128e-35	2.02103e-33
Tnfsf4	22164	chr1:161395438-161418206:+	3.96504	2.97146e-35	3.0127e-33
Mst1r	19882	chr9:107906889-107920383:+	-5.20258	3.99294e-35	4.02397e-33
Ctdsp1	227292	chr1:74391609-74397285:+	-1.4833	4.21561e-35	4.22294e-33
Dkk2	56811	chr3:132085292-132180304:+	6.36923	4.77567e-35	4.75549e-33
Scn4b	399548	chr9:45139042-45154061:+	4.11622	4.98192e-35	4.93151e-33
Etv3	27049	chr3:87525578-87540158:+	2.47145	5.54618e-35	5.45776e-33
Nipal1	70701	chr5:72647796-72671078:+	3.85427	5.81252e-35	5.68641e-33
Tmem150c	231503	chr5:100077873-100159808:-	4.00722	6.41037e-35	6.23483e-33
9830107B12Rik	328829	chr17:48125605-48146307:-	-4.91557	7.82382e-35	7.56559e-33
Flt3	14255	chr5:147330742-147400489:-	2.12964	8.27028e-35	7.95136e-33
Blnk	17060	chr19:40928927-40994535:-	3.8899	8.51652e-35	8.14131e-33
Mcm6	17219	chr1:128331575-128359705:-	2.68714	8.93957e-35	8.49717e-33
Tnfrsf1b	21938	chr4:145212368-145246870:-	-1.66749	9.19319e-35	8.68887e-33
Nup93	71805	chr8:94214601-94315066:+	1.5589	1.04691e-34	9.83919e-33
G6pdx	14381	chrX:74409486-74429161:-	-1.64464	1.05914e-34	9.89856e-33
Oprd1	18386	chr4:132110726-132144486:-	4.87684	1.10751e-34	1.0293e-32
Slc30a4	22785	chr2:122681233-122702663:-	4.11967	1.74391e-34	1.61181e-32
Tcn2	21452	chr11:3917078-3932078:-	-2.49667	2.07768e-34	1.90975e-32
Nedd4	17999	chr9:72662347-72749848:+	4.179	2.19645e-34	2.00789e-32
Arrdc3	105171	chr13:80883422-80896043:+	-3.49864	2.31075e-34	2.1009e-32
Fam234a	106581	chr17:26212692-26244242:-	-1.85157	2.94934e-34	2.667e-32
Stra6	20897	chr9:58129088-58153997:+	6.29855	4.41651e-34	3.97225e-32
Cpne2	234577	chr8:94533028-94570529:+	2.9297	8.82e-34	7.89036e-32
Marveld1	277010	chr19:42147389-42151703:+	2.65162	1.31744e-33	1.17231e-31
Ank	11732	chr15:27466677-27594907:+	1.75027	1.37728e-33	1.21907e-31
Ethe1	66071	chr7:24587543-24608926:+	-2.91559	1.4394e-33	1.26735e-31
Cx3cl1	20312	chr8:94772180-94782426:+	3.17172	1.49644e-33	1.31068e-31
Dennd2a	209773	chr6:39462378-39557834:-	-3.10274	1.51339e-33	1.31862e-31
Caprin2	232560	chr6:148842492-148896237:-	2.28035	1.65728e-33	1.43651e-31
Ifitm3	66141	chr7:141009590-141010744:-	-2.30565	2.03032e-33	1.75079e-31
Ugcg	22234	chr4:59189550-59222833:+	-2.62154	2.41588e-33	2.07258e-31
Suox	211389	chr10:128669887-128673918:-	2.50398	3.31987e-33	2.83358e-31
Rffl	67338	chr11:82803819-82871210:-	-2.26755	3.45914e-33	2.93746e-31
Apobec1	11810	chr6:122577792-122602444:-	-2.53068	3.99577e-33	3.37602e-31
Epcam	17075	chr17:87635979-87651127:+	2.83379	4.13709e-33	3.47786e-31
Nfe2	18022	chr15:103248212-103258403:-	-4.89459	4.44263e-33	3.71604e-31

## Sheet: CD103-HDE vs MONO-HDE
Top 200 DEGs (CD103-HDE vs MONO-HDE) as identified by DESeq2							(DEG) tests were performed with DESeq2, which uses the Wald test. The test was two-sided, and the p-values were adjusted by the Benjamini-Hochberg method.
gene	EntrezID	mm10 coordinates	log2FC	p-value	adjusted p-value
Cd300ld	217305	chr11:114982446-114989886:-	-7.67469	0	0
Adgre4	52614	chr17:55749984-55853662:+	-9.13826	1.93031e-281	1.61461e-277
Atp1a3	232975	chr7:24978169-25005937:-	-10.3946	1.29878e-273	7.24242e-270
Emilin2	246707	chr17:71252176-71310965:-	-8.32827	9.27789e-270	3.88024e-266
Csf1r	12978	chr18:61105572-61131139:+	-5.98961	9.36433e-262	3.13312e-258
Mafb	16658	chr2:160363677-160367065:-	-8.20336	5.32322e-260	1.4842e-256
Cx3cr1	13051	chr9:120048683-120068296:-	-9.16659	6.70579e-238	1.60259e-234
Ifitm6	213002	chr7:141015812-141016892:-	-9.14911	3.59883e-219	7.5256e-216
Ms4a4a	666907	chr19:11375488-11392915:+	-8.64513	2.45579e-214	4.56477e-211
Ldlrad3	241576	chr2:101950201-102186460:-	-7.42424	5.85305e-197	9.79156e-194
Hpse	15442	chr5:100679484-100719716:-	-4.38179	1.76112e-195	2.67834e-192
Thbs1	21825	chr2:118111876-118127133:+	-10.2682	2.76707e-184	3.85753e-181
Ifitm3	66141	chr7:141009590-141010744:-	-5.29564	1.49696e-167	1.92635e-164
Xdh	22436	chr17:73883895-73950196:-	-5.74623	3.78474e-156	4.5225e-153
Mefv	54483	chr16:3707215-3718124:-	-6.89759	1.61467e-153	1.80078e-150
Fcer1g	14127	chr1:171229572-171234349:-	-4.26889	1.38912e-152	1.45242e-149
Klra2	16633	chr6:131219235-131247362:-	-6.11355	9.84737e-152	9.69039e-149
Rnf149	67702	chr1:39551296-39577347:-	-4.311	6.27074e-151	5.82796e-148
Igsf6	80719	chr7:121064067-121074530:-	-6.00296	1.32685e-150	1.16825e-147
Smox	228608	chr2:131491862-131525183:+	-5.77435	4.00202e-147	3.34749e-144
Clec4a1	269799	chr6:122921848-122934619:+	-8.98806	5.69921e-147	4.5401e-144
Pla2g7	27226	chr17:43568451-43612201:+	-7.72694	2.7732e-140	2.10876e-137
Il17ra	16172	chr6:120463197-120483727:+	-4.66536	4.09933e-140	2.98164e-137
Cyp4f18	72054	chr8:71988482-72009626:-	-8.21055	1.579e-139	1.10063e-136
Ms4a6b	69774	chr19:11518559-11530403:+	-5.93882	3.39346e-139	2.27077e-136
Gm9733	751864	chr3:15296551-15332302:-	-11.2903	2.31097e-136	1.48693e-133
Arhgef37	328967	chr18:61493794-61536536:-	-10.4603	3.26017e-136	2.01998e-133
Camkk2	207565	chr5:122731170-122779410:-	-3.61247	6.71421e-131	4.0115e-128
Tbc1d2b	67016	chr9:90202049-90270769:-	-4.50109	1.71915e-130	9.9171e-128
Arhgef10l	72754	chr4:140514485-140665905:-	-8.67868	2.4106e-130	1.34423e-127
Cd300lb	217304	chr11:114922779-114934386:-	-7.79977	8.27185e-126	4.46386e-123
Nat8l	269642	chr5:33995984-34005916:+	-7.29683	4.83193e-123	2.52604e-120
Rasgrp2	19395	chr19:6400583-6415216:+	-7.30238	7.10375e-121	3.60117e-118
Lgals8	56048	chr13:12439402-12461738:-	-3.03581	4.70397e-119	2.31449e-116
Ly6c2	100041546	chr15:75108161-75111949:-	-9.2881	2.08979e-113	9.9886e-111
Itgam	16409	chr7:128062640-128118491:+	-6.84566	7.34875e-112	3.41492e-109
Tnfrsf1a	21937	chr6:125349723-125362483:+	-2.74391	1.56506e-111	7.07618e-109
Pilrb1	170741	chr5:137852147-137858049:-	-5.80161	1.59082e-108	7.00338e-106
Ctps2	55936	chrX:162901560-163034541:+	-2.64512	1.23742e-107	5.3079e-105
Zfyve9	230597	chr4:108637473-108781088:-	-7.1026	2.10332e-106	8.79659e-104
Ms4a4c	64380	chr19:11407661-11427246:+	-6.37797	2.74618e-105	1.12051e-102
H2-Oa	15001	chr17:34092379-34095234:+	4.16767	7.8266e-105	3.11741e-102
Rnf144a	108089	chr12:26306794-26415262:-	-5.95138	1.66206e-104	6.46618e-102
Adgre1	13733	chr17:57358686-57483529:+	-5.71255	3.52505e-103	1.34024e-100
AI839979	100740	chr5:31569592-31571397:-	-6.13927	6.49722e-102	2.41538e-99
Nxpe4	244853	chr9:48362041-48400025:+	-7.27014	1.32112e-101	4.80458e-99
Fyb	23880	chr15:6579847-6665608:+	-5.11127	4.07326e-101	1.44982e-98
Maf	17132	chr8:115703253-115706894:-	-6.16562	5.85664e-101	2.04116e-98
Slc11a1	18173	chr1:74375203-74386051:+	-5.12138	2.85497e-100	9.66838e-98
Zfyve28	231125	chr5:34194894-34288324:-	-5.8342	2.88971e-100	9.66838e-98
Rtl8b	553127	chrX:53669177-53670408:-	4.13287	6.35061e-100	2.08312e-97
Apobec1	11810	chr6:122577792-122602444:-	-4.43889	1.48939e-97	4.79153e-95
Ms4a6c	73656	chr19:11469368-11482196:+	-5.10107	3.68353e-97	1.16268e-94
I830077J02Rik	433638	chr3:105925891-105932664:-	-5.21186	1.87111e-96	5.79664e-94
Epcam	17075	chr17:87635979-87651127:+	4.856	1.34891e-94	4.10289e-92
F5	14067	chr1:164151835-164220277:+	-9.33867	4.5721e-94	1.36583e-91
Sell	20343	chr1:164062076-164080785:+	-7.33469	1.08851e-93	3.19467e-91
Tnfaip6	21930	chr2:52038113-52056681:+	-8.89863	8.0407e-91	2.31919e-88
Pde7b	29863	chr10:20397052-20725078:-	-6.59138	9.16507e-91	2.59868e-88
Tmem71	213068	chr15:66526212-66561046:-	-6.81192	2.86063e-90	7.9759e-88
Rnf130	59044	chr11:50025331-50125719:+	-2.19334	5.11801e-90	1.40359e-87
Hgsnat	52120	chr8:25944459-25976744:-	-2.82302	4.27039e-89	1.15225e-86
Lyz2	17105	chr10:117277541-117282272:-	-5.44973	4.43698e-89	1.17819e-86
Gm21188	100861753	chr13:120034605-120052204:-	-5.58499	2.64677e-88	6.91842e-86
Tpd52	21985	chr3:8929436-9004515:-	-4.06679	3.29366e-88	8.47687e-86
Msr1	20288	chr8:39581700-39642678:-	-8.55687	4.07749e-88	1.03352e-85
Rtl8c	72865	chrX:53607922-53609134:+	5.36454	7.58425e-88	1.89368e-85
Cd300a	217303	chr11:114890041-114904653:+	-5.81152	1.20564e-87	2.96604e-85
Osm	18413	chr11:4236785-4241026:+	-5.78824	6.75485e-87	1.63771e-84
Cd300e	217306	chr11:115051917-115062039:-	-8.94611	7.40949e-87	1.77076e-84
Timeless	21853	chr10:128232063-128252941:+	3.70546	1.05629e-86	2.48883e-84
Oas2	246728	chr5:120730333-120749848:-	-5.49482	1.31828e-86	3.06298e-84
G6pdx	14381	chrX:74409486-74429161:-	-2.63656	4.54842e-86	1.04234e-83
Hmgn1	15312	chr16:96121588-96127725:-	3.24244	6.9545e-86	1.57219e-83
Ptgs2	19225	chr1:150100031-150108234:+	-5.77493	1.33304e-84	2.9734e-82
Panx1	55991	chr9:15005785-15045478:-	-4.10682	6.09575e-84	1.34179e-81
Nfe2	18022	chr15:103248212-103258403:-	-8.47609	8.22982e-84	1.78801e-81
Cd177	68891	chr7:24743983-24760311:-	-8.90376	1.18764e-83	2.54719e-81
Slc16a3	80879	chr11:120948484-120959000:+	-4.1628	2.32086e-83	4.91463e-81
Apoe	11816	chr7:19696244-19699188:-	-7.69301	2.43205e-83	5.08571e-81
Rnasel	24014	chr1:153749426-153764221:+	-6.33978	4.88973e-82	1.00988e-79
Rhobtb1	69288	chr10:69208552-69291784:+	4.24616	1.22884e-81	2.50699e-79
Fndc7	320181	chr3:108853678-108890008:-	5.41879	1.58761e-81	3.1999e-79
Fgd4	224014	chr16:16416915-16599978:-	-6.6965	8.18882e-81	1.63084e-78
Stom	13830	chr2:35313990-35337009:-	-2.75565	2.58451e-80	5.08661e-78
Lst1	16988	chr17:35185095-35188440:-	-6.19725	4.74854e-79	9.23702e-77
Selenop	20363	chr15:3270767-3280510:+	-5.03896	5.25274e-79	1.01004e-76
Pstpip2	19201	chr18:77794550-77882879:+	-3.65844	9.13003e-79	1.73564e-76
Tiam2	24001	chr17:3326573-3519397:+	-3.59533	4.85293e-78	9.12187e-76
Spn	20737	chr7:127132232-127137823:-	-3.78415	6.87088e-78	1.27714e-75
Stk26	70415	chrX:50841371-50893098:+	-7.09486	6.61898e-77	1.2168e-74
C1qb	12260	chr4:136880145-136886177:-	-5.66322	3.13903e-76	5.70791e-74
Flt3	14255	chr5:147330742-147400489:-	3.19098	5.51209e-76	9.91525e-74
Ets2	23872	chr16:95702407-95721049:+	-4.20567	2.19613e-75	3.9084e-73
Clec4a3	73149	chr6:122952515-122969878:+	-8.22132	7.79885e-75	1.37334e-72
Plaur	18793	chr7:24462483-24475968:+	-6.79524	3.69725e-74	6.44285e-72
Plac8	231507	chr5:100553733-100572205:-	-7.65509	9.44735e-74	1.62933e-71
F13a1	74145	chr13:36867178-37050244:-	-9.83736	1.43349e-72	2.44702e-70
Abi3	66610	chr11:95830072-95842476:-	-4.33205	8.94502e-72	1.51153e-69
Smpdl3a	57319	chr10:57794544-57811830:+	-3.40419	1.45196e-71	2.42899e-69
Pi16	74116	chr17:29318882-29328902:+	-7.52358	1.64716e-71	2.72825e-69
Trim35	66854	chr14:66297025-66311424:+	3.21895	3.01797e-71	4.94976e-69
Fam43a	224093	chr16:30599723-30602797:+	-4.18983	1.78377e-70	2.89716e-68
Slc7a11	26570	chr3:50364936-50443613:-	-4.19954	2.21727e-70	3.56661e-68
Chaf1a	27221	chr17:56040416-56068026:+	3.36969	2.24437e-70	3.57581e-68
Pianp	319352	chr6:124996720-125003097:+	5.53723	8.26953e-70	1.3051e-67
Ckap4	216197	chr10:84526305-84533888:-	-4.89266	8.53149e-69	1.33386e-66
Ccdc88c	68339	chr12:100912700-101028983:-	-5.50198	2.0225e-68	3.13282e-66
Galnt9	231605	chr5:110544355-110621383:+	-8.95879	5.43784e-68	8.34584e-66
Lrpap1	16976	chr5:35091506-35105697:-	-2.47691	8.83465e-68	1.33148e-65
Nlrc4	268973	chr17:74426295-74459108:-	-4.97496	8.81753e-68	1.33148e-65
Rac2	19354	chr15:78559169-78572783:-	-3.09355	9.88715e-68	1.4768e-65
Zeb2	24136	chr2:44983512-45113279:-	-6.87143	2.14043e-67	3.16879e-65
Msrb1	27361	chr17:24736593-24742778:+	-4.0767	7.67214e-67	1.12585e-64
Gm7694	665574	chr1:170298193-170306332:-	-5.56479	4.96195e-66	7.21813e-64
Hacd4	66775	chr4:88412930-88438926:-	-6.30254	9.75708e-66	1.40712e-63
Lcp2	16822	chr11:34047201-34092280:+	-3.12568	2.2752e-65	3.25315e-63
Slc16a7	20503	chr10:125227485-125328535:-	-4.23385	5.02806e-65	7.12834e-63
Ctsa	19025	chr2:164832872-164841032:+	-5.39453	5.14695e-65	7.23557e-63
Asb2	65256	chr12:103321142-103356001:-	5.3381	5.25871e-65	7.33108e-63
Ndst1	15531	chr18:60684494-60748665:-	-4.90756	9.52258e-65	1.31656e-62
Sirpb1b	668101	chr3:15495754-15575065:-	-8.36367	1.05588e-64	1.44785e-62
Gk	14933	chrX:85701937-85776819:-	-2.79918	1.40456e-64	1.91032e-62
Pabpc1l	381404	chr2:164025224-164050538:+	-4.97774	1.99842e-64	2.69609e-62
Rasgrp3	240168	chr17:75435905-75529053:+	5.07631	2.51464e-64	3.36539e-62
Fcgr1	14129	chr3:96282909-96293969:-	-6.31113	2.68976e-64	3.57119e-62
Noct	12457	chr3:51224447-51251654:+	-3.6933	2.83716e-64	3.73723e-62
Emb	13723	chr13:117220573-117274415:+	-7.1071	3.64463e-64	4.76336e-62
Haspin	14841	chr11:73135484-73138294:-	4.4962	3.90165e-64	5.05975e-62
Plekha5	109135	chr6:140424099-140594906:+	4.79288	1.02974e-63	1.32512e-61
Ncf2	17970	chr1:152800153-152836990:+	-3.02848	1.90555e-63	2.43344e-61
Marveld2	218518	chr13:100595957-100616971:-	4.06679	2.69934e-63	3.42101e-61
Ceacam19	319930	chr7:19875742-19887965:-	-6.60188	2.94319e-63	3.702e-61
Hsd11b1	15483	chr1:193221641-193264045:-	-5.13985	3.48901e-63	4.3558e-61
Ypel3	66090	chr7:126776975-126780514:+	-2.70313	4.2021e-63	5.20718e-61
Chsy3	78923	chr18:59175340-59411336:+	5.48323	9.58518e-63	1.17905e-60
Ace	11421	chr11:105967945-105989964:+	-8.35329	7.39793e-62	9.03357e-60
Camk2d	108058	chr3:126596951-126846326:+	-2.14778	1.87896e-61	2.27777e-59
Vegfa	22339	chr17:46016993-46032377:-	-5.29565	2.2513e-61	2.70949e-59
Cyp2ab1	224044	chr16:20308387-20325404:-	-7.22986	2.78668e-61	3.32988e-59
Sec14l2	67815	chr11:4097040-4118729:-	3.7106	3.98169e-61	4.72409e-59
Zeb2os	433424	chr2:45111138-45114084:+	-8.2786	4.9293e-61	5.8072e-59
Dgkd	227333	chr1:87853287-87944489:+	-1.68461	1.25694e-60	1.47045e-58
Thbd	21824	chr2:148404471-148408188:-	-6.20936	3.22568e-60	3.74739e-58
Csrp1	13007	chr1:135729197-135752229:+	2.81419	6.57983e-60	7.59131e-58
Xlr	22441	chrX:53777118-53797706:-	4.14041	7.88159e-60	9.0309e-58
Tctn2	67978	chr5:124598749-124627738:+	5.33107	1.96032e-59	2.2309e-57
Itgae	16407	chr11:73090595-73147449:+	5.48416	3.68337e-59	4.16346e-57
Slc1a4	55963	chr11:20302180-20332713:-	3.70068	5.77293e-59	6.48156e-57
Mpp1	17524	chrX:75109733-75131016:-	-2.75594	2.39141e-58	2.66706e-56
Tcn2	21452	chr11:3917078-3932078:-	-3.28937	2.65887e-58	2.94571e-56
Clec4a2	26888	chr6:123122690-123143999:+	-5.34967	4.56116e-58	5.01998e-56
Dock1	330662	chr7:134670687-135173647:+	-4.35867	5.06602e-58	5.53918e-56
Hpgd	15446	chr8:56294552-56321046:+	-6.61614	6.94068e-58	7.53965e-56
Lpar3	65086	chr3:146220961-146286214:+	4.84473	7.33118e-58	7.91248e-56
Selenon	74777	chr4:134537892-134552166:-	-3.93791	8.97604e-58	9.62565e-56
Snx18	170625	chr13:113592179-113618564:-	-3.69772	1.17673e-57	1.25385e-55
Slc44a2	68682	chr9:21320719-21355028:+	-3.63858	2.01358e-57	2.13198e-55
Cdc45	12544	chr16:18780447-18811972:-	2.94217	2.29735e-57	2.41714e-55
Dlg4	13385	chr11:70018605-70045531:+	-4.16178	2.62744e-57	2.74715e-55
Rnf157	217340	chr11:116336345-116413032:-	3.27126	6.20976e-57	6.45237e-55
Vcan	13003	chr13:89655310-89742512:-	-9.17598	6.67647e-57	6.89448e-55
Swap70	20947	chr7:110221703-110283506:+	2.51741	6.85046e-57	7.03075e-55
Rffl	67338	chr11:82803819-82871210:-	-3.01308	7.85825e-57	8.0159e-55
Gsr	14782	chr8:33653238-33698162:+	-4.37428	1.04885e-56	1.0634e-54
Gpr82	319200	chrX:13661363-13667433:+	5.42455	1.46309e-56	1.47446e-54
Fchsd2	207278	chr7:101108775-101284405:+	2.84669	2.29653e-56	2.30052e-54
Tmtc2	278279	chr10:105187664-105574479:-	3.56332	3.05614e-56	3.04323e-54
Pilrb2	545812	chr5:137865829-137871758:-	-6.00435	4.26052e-56	4.21741e-54
Dok3	27261	chr13:55523235-55528538:-	-5.05743	9.19645e-56	9.04985e-54
Tm7sf3	67623	chr6:146602276-146634592:-	-3.96396	1.34819e-55	1.31894e-53
Cln8	26889	chr8:14888536-14901719:+	-2.95518	1.87967e-55	1.8282e-53
Ptgir	19222	chr7:16906490-16910905:+	-6.33329	2.38533e-55	2.3066e-53
A430078G23Rik	319493	chr8:3353415-3390299:+	-5.5132	3.25221e-55	3.12679e-53
Aldh2	11669	chr5:121566027-121593824:-	-4.04496	3.3252e-55	3.1787e-53
Fosl2	14284	chr5:32136472-32157839:+	-3.56546	3.52133e-55	3.34707e-53
Rab11fip4	268451	chr11:79591212-79694012:+	3.61006	5.88211e-55	5.55942e-53
Zdhhc2	70546	chr8:40423815-40484842:+	4.39165	6.69129e-55	6.28868e-53
Nod1	107607	chr6:54923942-54972612:-	-6.00604	2.34471e-54	2.19132e-52
Esyt3	272636	chr9:99309967-99358530:-	5.34482	2.60501e-54	2.42107e-52
Ugcg	22234	chr4:59189550-59222833:+	-3.37883	3.93646e-54	3.63829e-52
Rarb	218772	chr14:16430840-17082331:-	3.17483	4.65796e-54	4.28149e-52
Tspan5	56224	chr3:138742208-138904433:+	-4.30483	4.89006e-54	4.47027e-52
Mindy1	75007	chr3:95282935-95296164:+	-3.07836	1.17693e-53	1.07005e-51
Fgd1	14163	chrX:151047170-151089686:+	4.95199	2.27054e-53	2.05318e-51
Mtus1	102103	chr8:40990912-41133726:-	-6.2027	3.12974e-53	2.81491e-51
Slco3a1	108116	chr7:74275418-74554780:-	2.04521	3.4277e-53	3.06642e-51
Rabgap1l	29809	chr1:160219174-160792938:-	2.52103	6.62827e-53	5.8981e-51
Gpr141	353346	chr13:19749682-19824257:-	-3.96852	8.90509e-53	7.88218e-51
F2rl2	14064	chr13:95696920-95702768:+	4.8735	1.82025e-52	1.60268e-50
Id3	15903	chr4:136143822-136145392:+	-4.19791	4.67103e-52	4.09119e-50
Il1rn	16181	chr2:24336860-24351491:+	-4.462	8.46131e-52	7.37236e-50
Cd14	12475	chr18:36725064-36726815:-	-3.73517	8.85621e-52	7.67646e-50
Tmem43	74122	chr6:91473751-91488458:+	-1.71369	1.66201e-51	1.43318e-49
Abca6	76184	chr11:110176821-110251776:-	-8.28628	1.89987e-51	1.62989e-49
Nup93	71805	chr8:94214601-94315066:+	1.90965	2.12456e-51	1.81335e-49
Wdr6	83669	chr9:108572313-108578670:-	3.44973	2.59666e-51	2.20505e-49
Mycl	16918	chr4:122995931-123002480:+	4.87042	3.10465e-51	2.62312e-49
Aff3	16764	chr1:38175991-38627244:-	4.61331	4.36729e-51	3.67138e-49
H2-DMb2	15000	chr17:34145416-34151095:+	3.36488	6.3539e-51	5.31472e-49

## Sheet: CD103-HDE vs CD11B-HDE
Top 200 DEGs (CD103-HDE vs CD11B-HDE) as identified by DESeq2							(DEG) tests were performed with DESeq2, which uses the Wald test. The test was two-sided, and the p-values were adjusted by the Benjamini-Hochberg method.
gene	EntrezID	mm10 coordinates	log2FC	p-value	adjusted p-value
Cd300ld	217305	chr11:114982446-114989886:-	-5.22157	5.73695e-149	9.39484e-145
Cx3cr1	13051	chr9:120048683-120068296:-	-6.93155	1.10398e-136	9.0394e-133
Adgre4	52614	chr17:55749984-55853662:+	-5.8051	1.93305e-114	1.05519e-110
Csf1r	12978	chr18:61105572-61131139:+	-3.76531	1.28992e-104	5.28093e-101
Emilin2	246707	chr17:71252176-71310965:-	-5.04338	4.04895e-100	1.32611e-96
Atp1a3	232975	chr7:24978169-25005937:-	-6.2322	2.14515e-99	5.85484e-96
Bex6	328660	chr16:32179800-32186944:+	-6.04638	7.62794e-87	1.7845e-83
I830077J02Rik	433638	chr3:105925891-105932664:-	-4.76627	7.56239e-81	1.54802e-77
Mefv	54483	chr16:3707215-3718124:-	-4.80374	2.16993e-75	3.94831e-72
C1qb	12260	chr4:136880145-136886177:-	-5.48573	1.30409e-71	2.13558e-68
Ifitm6	213002	chr7:141015812-141016892:-	-5.19019	2.06885e-71	3.07996e-68
Ank	11732	chr15:27466677-27594907:+	-2.58991	4.5755e-71	6.24403e-68
Itgam	16409	chr7:128062640-128118491:+	-5.3332	1.24502e-68	1.56834e-65
Gnao1	14681	chr8:93810838-93969388:+	7.29485	6.06612e-68	7.09563e-65
Agpat3	28169	chr10:78271563-78351700:-	3.6038	9.53711e-66	1.0412e-62
Blnk	17060	chr19:40928927-40994535:-	-5.51849	1.46331e-64	1.4977e-61
Ppt1	19063	chr4:122836227-122859175:+	2.82221	1.93644e-64	1.86536e-61
Gm9733	751864	chr3:15296551-15332302:-	-7.7102	2.14601e-64	1.95239e-61
Ms4a4c	64380	chr19:11407661-11427246:+	-4.93644	8.49387e-64	7.32082e-61
Ptgs2	19225	chr1:150100031-150108234:+	-4.97217	3.47267e-63	2.84342e-60
Clec4a1	269799	chr6:122921848-122934619:+	-5.79771	3.81424e-62	2.97438e-59
Zdhhc2	70546	chr8:40423815-40484842:+	4.7541	6.3023e-61	4.6912e-58
Amotl1	75723	chr9:14541967-14615000:-	4.95961	2.81739e-60	2.00599e-57
Rhobtb1	69288	chr10:69208552-69291784:+	3.5202	4.11917e-60	2.81065e-57
Tnfsf13b	24099	chr8:10006467-10035999:+	2.68838	1.15058e-59	7.53675e-57
Rasgrp1	19419	chr2:117279993-117342877:-	-4.86051	7.7516e-59	4.88231e-56
Clec10a	17312	chr11:70166623-70170836:+	-5.82236	3.43234e-57	2.08178e-54
Fcer1g	14127	chr1:171229572-171234349:-	-2.56322	3.55901e-56	2.08151e-53
Slco3a1	108116	chr7:74275418-74554780:-	2.09199	2.04051e-55	1.15225e-52
Rtl8b	553127	chrX:53669177-53670408:-	2.96471	1.05525e-54	5.76024e-52
Ifitm3	66141	chr7:141009590-141010744:-	-2.98999	1.15754e-54	6.11482e-52
Ms4a6b	69774	chr19:11518559-11530403:+	-3.6586	6.6783e-54	3.41762e-51
Cd163	93671	chr6:124304651-124330527:+	-4.34143	7.07858e-54	3.51269e-51
Pbx1	18514	chr1:168119364-168432169:-	3.31031	3.90817e-53	1.88236e-50
Pilrb1	170741	chr5:137852147-137858049:-	-4.02297	7.01066e-53	3.28019e-50
Notch4	18132	chr17:34564295-34588543:+	5.62995	9.72102e-53	4.42199e-50
Pcdh7	54216	chr5:57718081-58133235:+	6.73201	2.15452e-52	9.53578e-50
Cyp4f18	72054	chr8:71988482-72009626:-	-4.92769	2.41719e-51	1.04168e-48
Cd300a	217303	chr11:114890041-114904653:+	-4.36915	2.56043e-50	1.07512e-47
Emp2	13731	chr16:10281749-10313968:-	3.99071	3.16071e-49	1.29399e-46
Timeless	21853	chr10:128232063-128252941:+	2.72873	3.62571e-48	1.44816e-45
Slc13a3	114644	chr2:165405295-165473197:-	-4.14049	6.00839e-48	2.3427e-45
Cd209b	69165	chr8:3917655-3926841:-	-8.76608	7.93096e-48	3.0204e-45
Mafb	16658	chr2:160363677-160367065:-	-3.44623	5.38916e-47	2.00575e-44
Angptl2	26360	chr2:33215961-33247714:+	-4.73437	8.46344e-47	3.07994e-44
Arhgef10l	72754	chr4:140514485-140665905:-	-5.09903	4.25852e-46	1.51603e-43
Ndst1	15531	chr18:60684494-60748665:-	-4.11807	4.36766e-46	1.5218e-43
Cd300lb	217304	chr11:114922779-114934386:-	-4.65496	8.08922e-46	2.75977e-43
Panx1	55991	chr9:15005785-15045478:-	-3.0161	8.5913e-46	2.87125e-43
Esyt3	272636	chr9:99309967-99358530:-	4.84432	1.53415e-45	5.02464e-43
Ckap4	216197	chr10:84526305-84533888:-	-3.95129	2.33258e-45	7.48986e-43
Tctn2	67978	chr5:124598749-124627738:+	4.52299	2.90759e-45	9.15667e-43
Laptm4b	114128	chr15:34238026-34284295:+	3.69662	1.39885e-44	4.32217e-42
Cd300e	217306	chr11:115051917-115062039:-	-6.34952	1.64173e-44	4.92568e-42
Shisa7	232813	chr7:4825552-4844696:-	7.17944	1.65432e-44	4.92568e-42
Clec4g	75863	chr8:3716071-3720651:-	-7.37625	2.67868e-44	7.83321e-42
Oas2	246728	chr5:120730333-120749848:-	-3.84078	3.33365e-43	9.57753e-41
Sec14l2	67815	chr11:4097040-4118729:-	3.00716	1.30689e-42	3.68993e-40
Slc7a11	26570	chr3:50364936-50443613:-	-3.23884	1.58101e-42	4.38825e-40
Ildr1	106347	chr16:36693978-36726804:+	3.20697	3.1638e-42	8.63506e-40
C1qa	12259	chr4:136895916-136898844:-	-5.05571	4.12018e-42	1.1061e-39
Proser2	227545	chr2:6098500-6130185:-	4.89087	1.14839e-41	3.03324e-39
Cd207	246278	chr6:83671207-83677857:-	6.17468	2.99909e-41	7.79573e-39
Dlg4	13385	chr11:70018605-70045531:+	-3.49578	1.16141e-40	2.97175e-38
Stk26	70415	chrX:50841371-50893098:+	-5.12469	1.60186e-40	4.03571e-38
Zeb2	24136	chr2:44983512-45113279:-	-5.27027	2.26466e-40	5.61909e-38
C1qc	12262	chr4:136889802-136892914:-	-4.58107	3.57193e-40	8.73044e-38
Rnf157	217340	chr11:116336345-116413032:-	2.71431	4.45432e-40	1.0727e-37
Sult1a1	20887	chr7:126672870-126676357:-	4.02128	6.21385e-40	1.47475e-37
Ctsa	19025	chr2:164832872-164841032:+	-4.1902	6.30478e-40	1.47496e-37
Zfyve28	231125	chr5:34194894-34288324:-	-3.66445	9.8702e-40	2.27654e-37
Itgae	16407	chr11:73090595-73147449:+	4.45628	1.04033e-39	2.36617e-37
Pianp	319352	chr6:124996720-125003097:+	4.05889	1.70068e-39	3.81512e-37
Zeb2os	433424	chr2:45111138-45114084:+	-6.60529	2.54272e-39	5.62696e-37
Myo1b	17912	chr1:51749758-51915978:-	-3.47827	7.60963e-39	1.66154e-36
Tbc1d2b	67016	chr9:90202049-90270769:-	-2.41608	1.04137e-38	2.24388e-36
Ms4a4a	666907	chr19:11375488-11392915:+	-3.61142	2.21823e-38	4.71763e-36
P3h2	210530	chr16:25960323-26105784:-	4.91144	6.48097e-38	1.36067e-35
Afap1	70292	chr5:35893319-36003922:+	3.26028	5.24978e-37	1.08823e-34
Dock1	330662	chr7:134670687-135173647:+	-3.43467	1.26648e-36	2.59248e-34
Plce1	74055	chr19:38524197-38785100:+	6.19211	2.99533e-36	6.05574e-34
Rgs7bp	52882	chr13:104947153-105054930:-	-5.13056	3.25094e-36	6.49237e-34
Il17ra	16172	chr6:120463197-120483727:+	-2.32788	3.43623e-36	6.77973e-34
Tm7sf3	67623	chr6:146602276-146634592:-	-3.16498	6.16148e-36	1.20119e-33
Gria3	53623	chrX:41401301-41678601:+	-5.193	6.86696e-36	1.32298e-33
Barx2	12023	chr9:31846044-31913285:-	6.29997	2.15665e-35	4.10666e-33
Sspo	243369	chr6:48448229-48501250:+	4.839	5.63085e-35	1.05989e-32
Klrg2	74253	chr6:38626660-38637239:-	2.93605	6.27944e-35	1.16855e-32
Ms4a6c	73656	chr19:11469368-11482196:+	-3.00712	6.4584e-35	1.18835e-32
Nlrc4	268973	chr17:74426295-74459108:-	-3.53432	7.7021e-35	1.40144e-32
Klra17	170733	chr6:129831154-129876672:-	-6.65472	1.29152e-34	2.32417e-32
Fzd1	14362	chr5:4753839-4758216:-	4.54726	1.47884e-34	2.63233e-32
Slc9a3r2	65962	chr17:24639282-24650305:-	2.60842	2.05546e-34	3.61938e-32
Irf6	54139	chr1:193153112-193172035:+	3.75916	4.11741e-34	7.17305e-32
Pir	69656	chrX:164269431-164373013:+	4.92318	4.29183e-34	7.39821e-32
Clec4a3	73149	chr6:122952515-122969878:+	-5.46313	5.21905e-34	8.90206e-32
Haspin	14841	chr11:73135484-73138294:-	3.20385	5.27296e-34	8.90206e-32
Igsf6	80719	chr7:121064067-121074530:-	-2.78524	9.88269e-34	1.65142e-31
Abcb4	18670	chr5:8893721-8959226:+	-7.53145	1.82347e-33	3.01628e-31
Cd209c	170776	chr8:3940222-3946863:-	-8.61659	1.99956e-33	3.27448e-31
Ptgir	19222	chr7:16906490-16910905:+	-4.84427	4.99743e-33	8.10277e-31
Med12l	329650	chr3:59006978-59318412:+	2.95567	6.33334e-33	1.01681e-30
Nat8l	269642	chr5:33995984-34005916:+	-3.72624	7.12915e-33	1.13347e-30
Wls	68151	chr3:159839695-159935175:+	-4.38238	1.30901e-32	2.06118e-30
Rgs6	50779	chr12:82616925-83162056:+	-4.11849	1.44352e-32	2.25134e-30
Adcy4	104110	chr14:55769092-55784019:-	3.00999	1.49002e-32	2.30194e-30
Plpp1	19012	chr13:112800777-112867894:+	4.23811	1.75441e-32	2.68507e-30
Cldn7	53624	chr11:69964779-69967886:+	6.44265	2.02934e-32	3.07709e-30
Tbc1d16	207592	chr11:119143043-119228499:-	-2.66708	2.44758e-32	3.6772e-30
Osm	18413	chr11:4236785-4241026:+	-3.46433	3.02052e-32	4.49673e-30
Sulf2	72043	chr2:166073899-166155683:-	-2.65377	4.34903e-32	6.41619e-30
Rab11fip4	268451	chr11:79591212-79694012:+	2.68999	6.67257e-32	9.75625e-30
Emb	13723	chr13:117220573-117274415:+	-4.93255	8.36459e-32	1.2122e-29
Cst7	13011	chr2:150570415-150578944:+	-5.70869	1.14531e-31	1.64522e-29
Gm11837	100038514	chr4:14930641-14953030:+	7.7521	1.26285e-31	1.7983e-29
Fgfbp3	72514	chr19:36917550-36919599:-	3.45606	1.40658e-31	1.9857e-29
Tmeff1	230157	chr4:48585193-48663131:+	3.47325	1.53619e-31	2.15014e-29
Nxpe5	381680	chr5:138225904-138251875:+	-5.02074	3.67172e-31	5.0956e-29
Lima1	65970	chr15:99778468-99875456:-	1.83453	5.14859e-31	7.08515e-29
Rac2	19354	chr15:78559169-78572783:-	-2.05998	5.50411e-31	7.51128e-29
Il2rg	16186	chrX:101264385-101268255:-	-1.99135	6.76777e-31	9.15942e-29
Galnt9	231605	chr5:110544355-110621383:+	-5.89587	4.07603e-30	5.47124e-28
Gm1965	434065	chr6:89140994-89147370:+	5.86411	5.04373e-30	6.71514e-28
Clec4a2	26888	chr6:123122690-123143999:+	-3.79265	5.34966e-30	7.065e-28
Lta4h	16993	chr10:93453396-93484896:+	-1.82285	5.59516e-30	7.3301e-28
Itga3	16400	chr11:95044475-95076811:-	4.30218	9.43902e-30	1.22677e-27
Adgb	215772	chr10:10335703-10472314:-	4.08328	1.38051e-29	1.7801e-27
St8sia6	241230	chr2:13654936-13793520:-	-3.94695	1.45177e-29	1.85736e-27
Cd72	12517	chr4:43447724-43454626:-	-3.78285	1.62845e-29	2.06724e-27
Fcgr1	14129	chr3:96282909-96293969:-	-4.19416	2.44967e-29	3.08583e-27
Clec4a4	474145	chr6:122990367-123024421:+	-6.33188	3.13019e-29	3.91297e-27
Vegfa	22339	chr17:46016993-46032377:-	-3.58914	4.23045e-29	5.24832e-27
Pla2g7	27226	chr17:43568451-43612201:+	-3.43375	5.23783e-29	6.44922e-27
Atrnl1	226255	chr19:57611034-58133340:+	-3.9351	1.5286e-28	1.86809e-26
Sirpb1b	668101	chr3:15495754-15575065:-	-5.45923	1.79546e-28	2.17796e-26
Fcrls	80891	chr3:87250965-87263524:-	-7.24631	1.9687e-28	2.37054e-26
Tulp3	22158	chr6:128321161-128355851:-	2.53039	2.17609e-28	2.60114e-26
Rtl8a	66158	chrX:53642489-53643763:-	2.55221	3.08715e-28	3.66342e-26
Abi3	66610	chr11:95830072-95842476:-	-2.6655	3.46439e-28	4.0815e-26
Dkk2	56811	chr3:132085292-132180304:+	-5.05493	3.6359e-28	4.25296e-26
Fndc7	320181	chr3:108853678-108890008:-	2.9633	1.30852e-27	1.51974e-25
Rtl8c	72865	chrX:53607922-53609134:+	2.87969	1.34589e-27	1.55214e-25
Spns3	77577	chr11:72498156-72550246:-	-3.40946	1.38116e-27	1.58167e-25
Naalad2	72560	chr9:18323021-18385928:-	8.04105	1.44255e-27	1.64049e-25
Zcwpw1	381678	chr5:137787802-137822621:+	-2.85991	1.86547e-27	2.10682e-25
Dgkk	331374	chrX:6873484-6948363:+	5.41007	2.14762e-27	2.40886e-25
A530099J19Rik	319293	chr13:19727417-19732951:-	4.41946	2.46065e-27	2.72268e-25
Casp8	12370	chr1:58795374-58847503:+	-1.34093	2.44422e-27	2.72268e-25
Ank1	11733	chr8:22974836-23150497:+	3.72317	2.56878e-27	2.82324e-25
Tgm2	21817	chr2:158116405-158146392:-	-4.21224	2.71148e-27	2.96021e-25
Fcrla	98752	chr1:170917594-170927583:-	4.75016	3.65813e-27	3.96726e-25
Hpgd	15446	chr8:56294552-56321046:+	-4.45628	3.70464e-27	3.99126e-25
Lrrc1	214345	chr9:77430823-77544852:-	2.5516	4.0879e-27	4.37539e-25
Cd209d	170779	chr8:3871824-3878499:-	-6.92684	4.15311e-27	4.41632e-25
Smim5	66528	chr11:115900139-115906269:+	-3.65678	8.89894e-27	9.40188e-25
Scel	64929	chr14:103513341-103613346:+	-4.66155	9.61577e-27	1.00941e-24
Irf8	15900	chr8:120736358-120756692:+	3.07645	1.24339e-26	1.29037e-24
Prkce	18754	chr17:86167785-86657919:+	-2.71333	1.24499e-26	1.29037e-24
Tigit	100043314	chr16:43648861-43664184:-	5.17204	1.42726e-26	1.46999e-24
Ehf	13661	chr2:103263433-103303196:-	-2.87507	1.58199e-26	1.61481e-24
Fanca	14087	chr8:123268244-123318576:-	1.75472	1.5876e-26	1.61481e-24
Pgbd5	209966	chr8:124369049-124433936:-	7.85765	1.65743e-26	1.67543e-24
Igf2r	16004	chr17:12682406-12769706:-	4.75193	1.73582e-26	1.74391e-24
Sirpb1a	320832	chr3:15371827-15426427:-	-6.59529	1.81102e-26	1.80837e-24
Man2a2	140481	chr7:80349097-80371375:-	-2.15283	1.82544e-26	1.81172e-24
Il1rl1	17082	chr1:40429570-40465414:+	-4.42021	1.99783e-26	1.97087e-24
Pglyrp1	21946	chr7:18884690-18890438:+	3.43908	3.64347e-26	3.57278e-24
Nav2	78286	chr7:48959073-49610088:+	3.60603	4.17282e-26	4.06751e-24
Ttc39a	230603	chr4:109407100-109444745:+	4.37773	5.56194e-26	5.38948e-24
Pilrb2	545812	chr5:137865829-137871758:-	-4.00663	7.5116e-26	7.23588e-24
Ticam2	225471	chr18:46558231-46574533:-	-2.57081	7.59566e-26	7.27407e-24
Vash1	238328	chr12:86678700-86695681:+	-3.7331	8.38575e-26	7.98402e-24
Mgl2	216864	chr11:70130357-70137542:+	-3.41363	8.6042e-26	8.14465e-24
Capn5	12337	chr7:98121559-98178274:-	-3.77232	9.1174e-26	8.58083e-24
A430078G23Rik	319493	chr8:3353415-3390299:+	-3.70938	9.88215e-26	9.24743e-24
Smox	228608	chr2:131491862-131525183:+	-2.34847	1.18836e-25	1.10572e-23
Il1rn	16181	chr2:24336860-24351491:+	-3.0792	1.51584e-25	1.40245e-23
D030018L15Rik	402773	chr15:96051616-96079553:-	7.52405	1.71868e-25	1.58119e-23
Lgals8	56048	chr13:12439402-12461738:-	-1.37271	1.91464e-25	1.75163e-23
Dennd2a	209773	chr6:39462378-39557834:-	2.68302	1.92739e-25	1.7535e-23
Tspan5	56224	chr3:138742208-138904433:+	-2.90366	2.28545e-25	2.06777e-23
Chpf	74241	chr1:75474569-75479471:-	2.78623	3.05417e-25	2.74808e-23
Tmco3	234076	chr8:13288013-13322924:+	1.60721	3.27279e-25	2.9287e-23
Cd300ld3	382551	chr11:115042131-115048295:-	-5.74576	5.29105e-25	4.70904e-23
Spock1	20745	chr13:57421195-57908332:-	8.08583	6.95925e-25	6.16025e-23
6430531B16Rik	381933	chr7:139972303-139978755:-	2.99983	1.07842e-24	9.49471e-23
Pde2a	207728	chr7:101421691-101512829:+	-4.37092	1.1229e-24	9.83344e-23
Cd209a	170786	chr8:3743395-3748984:-	-5.80719	1.26489e-24	1.1018e-22
Cadm3	94332	chr1:173334254-173367695:-	-4.5314	1.33669e-24	1.15818e-22
Krt13	16663	chr11:100117328-100121566:-	8.28141	1.34738e-24	1.1613e-22
Xlr	22441	chrX:53777118-53797706:-	2.5592	1.3637e-24	1.16921e-22
Xdh	22436	chr17:73883895-73950196:-	-2.21283	1.39915e-24	1.19336e-22
Pou6f1	19009	chr15:100575318-100599984:-	3.09822	1.61557e-24	1.37081e-22
Stab1	192187	chr14:31139017-31168641:-	-4.30967	1.93641e-24	1.63457e-22
Nppc	18159	chr1:86666293-86670573:-	6.36648	2.19517e-24	1.8435e-22
Rnf149	67702	chr1:39551296-39577347:-	-1.67917	2.60268e-24	2.17457e-22
Tanc1	66860	chr2:59612042-59846213:+	3.22981	2.73043e-24	2.26973e-22
Cnn3	71994	chr3:121426541-121458205:+	-3.19237	2.75903e-24	2.28191e-22
Fgd6	13998	chr10:94036001-94145339:+	2.9798	2.96058e-24	2.43631e-22
Slc44a2	68682	chr9:21320719-21355028:+	-2.31501	3.06146e-24	2.50672e-22

## Sheet: CD11B vs MONO
Top 200 DEGs (CD11B vs MONO) as identified by DESeq2							(DEG) tests were performed with DESeq2, which uses the Wald test. The test was two-sided, and the p-values were adjusted by the Benjamini-Hochberg method.
gene	EntrezID	mm10 coordinates	log2FC	p-value	adjusted p-value
H2-Oa	15001	chr17:34092379-34095234:+	6.14912	6.62266e-222	1.1079e-217
Hpse	15442	chr5:100679484-100719716:-	-4.02384	1.94275e-162	1.62501e-158
Ldlrad3	241576	chr2:101950201-102186460:-	-6.41219	6.22171e-153	3.46943e-149
Mgl2	216864	chr11:70130357-70137542:+	7.99977	2.43744e-131	1.0194e-127
H2-DMb2	15000	chr17:34145416-34151095:+	5.47453	6.91594e-130	2.31394e-126
Thbs1	21825	chr2:118111876-118127133:+	-8.57224	1.72905e-129	4.82087e-126
Mt2	17750	chr8:94172618-94173567:+	6.03213	2.52109e-125	6.02503e-122
Arhgef37	328967	chr18:61493794-61536536:-	-9.13258	6.38297e-120	1.33476e-116
B4galt4	56375	chr16:38742259-38769054:+	2.50902	1.01996e-118	1.89588e-115
Ehf	13661	chr2:103263433-103303196:-	7.24103	2.15733e-118	3.609e-115
Ms4a4a	666907	chr19:11375488-11392915:+	-5.99871	8.31444e-115	1.26447e-111
Slc11a1	18173	chr1:74375203-74386051:+	-5.264	1.94877e-105	2.71674e-102
Tnfrsf1a	21937	chr6:125349723-125362483:+	-2.62974	2.15929e-102	2.77868e-99
Itgal	16408	chr7:127296260-127335137:+	-3.68112	5.06088e-96	6.04739e-93
Oas3	246727	chr5:120753098-120777659:-	-4.38401	2.63947e-95	2.94372e-92
Nrep	27528	chr18:33437019-33464029:-	7.19413	3.0808e-82	3.22117e-79
Myo1b	17912	chr1:51749758-51915978:-	5.95102	3.29942e-81	3.24682e-78
Slc16a3	80879	chr11:120948484-120959000:+	-4.05813	2.91095e-79	2.70541e-76
Hmgn1	15312	chr16:96121588-96127725:-	3.15219	6.67801e-79	5.87981e-76
Klra2	16633	chr6:131219235-131247362:-	-4.29676	2.12913e-76	1.78091e-73
Ly6c2	100041546	chr15:75108161-75111949:-	-7.49619	6.02874e-76	4.80261e-73
Cd72	12517	chr4:43447724-43454626:-	6.3446	7.10236e-75	5.4007e-72
Maf	17132	chr8:115703253-115706894:-	-5.28098	1.5451e-74	1.12382e-71
Cxxc5	67393	chr18:35829818-35861688:+	3.90094	2.46314e-74	1.71691e-71
Mocos	68591	chr18:24653691-24701556:+	-3.06876	7.64589e-74	5.11632e-71
Rnf144a	108089	chr12:26306794-26415262:-	-4.85274	1.16939e-73	7.52415e-71
Apol7c	108956	chr15:77524867-77533315:-	5.46401	2.61033e-73	1.61734e-70
Aldh1a2	19378	chr9:71215789-71296243:+	4.85341	6.28704e-73	3.75628e-70
Slfn1	20555	chr11:83116845-83122659:+	-5.98504	6.13744e-72	3.54046e-69
Gsr	14782	chr8:33653238-33698162:+	-4.92932	3.63658e-71	2.02788e-68
Tmem43	74122	chr6:91473751-91488458:+	-2.03868	7.15403e-71	3.86064e-68
Mafb	16658	chr2:160363677-160367065:-	-4.0173	3.79169e-69	1.98222e-66
Camk2n1	66259	chr4:138455148-138460126:+	5.50747	4.43946e-69	2.25054e-66
Zfyve9	230597	chr4:108637473-108781088:-	-5.58883	2.5869e-68	1.27283e-65
Cln8	26889	chr8:14888536-14901719:+	-3.31317	3.59304e-68	1.71737e-65
Il1rl1	17082	chr1:40429570-40465414:+	7.32011	4.88818e-68	2.27151e-65
Csf1r	12978	chr18:61105572-61131139:+	-2.98399	8.02826e-67	3.62986e-64
Camk2d	108058	chr3:126596951-126846326:+	-2.26259	1.14772e-66	5.05267e-64
Plekhg1	213783	chr10:3740377-3967302:+	-4.12409	1.19852e-66	5.14103e-64
F5	14067	chr1:164151835-164220277:+	-7.21606	6.38514e-66	2.67042e-63
Ifitm3	66141	chr7:141009590-141010744:-	-3.27353	1.66477e-65	6.79266e-63
Emilin2	246707	chr17:71252176-71310965:-	-4.00383	2.19427e-65	8.73999e-63
Nadk	192185	chr4:155562392-155591001:+	-2.40433	1.5672e-64	6.09714e-62
Hgsnat	52120	chr8:25944459-25976744:-	-2.39846	2.1429e-64	8.14742e-62
Cd163	93671	chr6:124304651-124330527:+	4.60274	4.24443e-64	1.57789e-61
Vash1	238328	chr12:86678700-86695681:+	6.41758	4.72236e-64	1.7174e-61
Tpd52	21985	chr3:8929436-9004515:-	-3.44164	1.40295e-63	4.9936e-61
Blnk	17060	chr19:40928927-40994535:-	5.39607	1.52776e-63	5.32456e-61
Camkk2	207565	chr5:122731170-122779410:-	-2.47313	8.52192e-63	2.90945e-60
Sdc4	20971	chr2:164424247-164443188:-	5.83158	1.18836e-62	3.97602e-60
Adam23	23792	chr1:63445891-63596101:+	5.00521	1.52579e-62	5.00488e-60
Tmtc2	278279	chr10:105187664-105574479:-	3.98222	2.74666e-62	8.83633e-60
Xdh	22436	chr17:73883895-73950196:-	-3.57174	4.35363e-62	1.37419e-59
Tiam2	24001	chr17:3326573-3519397:+	-3.18863	2.03305e-61	6.29832e-59
Klri1	503550	chr6:129697218-129717132:-	7.12154	5.43354e-61	1.65269e-58
Fndc7	320181	chr3:108853678-108890008:-	4.61896	4.54552e-60	1.35789e-57
Mras	17532	chr9:99385420-99436712:-	5.20529	6.06361e-60	1.77962e-57
Atp1a3	232975	chr7:24978169-25005937:-	-4.40694	1.05671e-59	3.04789e-57
Smox	228608	chr2:131491862-131525183:+	-3.60849	1.41437e-59	4.01034e-57
Pde7b	29863	chr10:20397052-20725078:-	-5.23528	3.1162e-59	8.68849e-57
Tnfaip6	21930	chr2:52038113-52056681:+	-6.08507	4.05222e-59	1.1113e-56
Msrb1	27361	chr17:24736593-24742778:+	-3.829	5.30028e-59	1.43013e-56
Il2ra	16184	chr2:11642792-11693194:+	4.79055	1.09532e-58	2.9085e-56
Treml4	224840	chr17:48264295-48275358:+	-4.72206	2.65994e-58	6.95283e-56
Gm21188	100861753	chr13:120034605-120052204:-	-4.48543	1.45374e-57	3.74147e-55
Rnf149	67702	chr1:39551296-39577347:-	-2.62909	1.55743e-57	3.94761e-55
Msr1	20288	chr8:39581700-39642678:-	-6.84146	1.61313e-57	4.02776e-55
Cx3cl1	20312	chr8:94772180-94782426:+	4.27477	1.81478e-57	4.46463e-55
Ly6e	17069	chr15:74955051-74959905:+	-2.82473	3.45212e-57	8.36963e-55
Gzf1	74533	chr2:148681120-148692949:+	-1.99297	3.63122e-57	8.67811e-55
Ifi204	15951	chr1:173747294-173766919:-	-5.13925	3.863e-57	9.10199e-55
Thbd	21824	chr2:148404471-148408188:-	-6.02408	1.42354e-56	3.30756e-54
Csrp1	13007	chr1:135729197-135752229:+	2.73941	2.14712e-56	4.92045e-54
Dok3	27261	chr13:55523235-55528538:-	-5.08816	3.13547e-56	6.99378e-54
Mpp1	17524	chrX:75109733-75131016:-	-2.71957	3.10003e-56	6.99378e-54
Spire1	68166	chr18:67488209-67552721:-	3.86157	3.88463e-56	8.55079e-54
Rasa3	19414	chr8:13567218-13677587:-	-3.07236	4.37826e-56	9.51219e-54
Arid3a	13496	chr10:79927043-79955018:+	-2.59499	7.47361e-56	1.6029e-53
Sell	20343	chr1:164062076-164080785:+	-5.58656	1.4551e-55	3.08132e-53
Ctnnd2	18163	chr15:30172593-31029343:+	6.6618	3.04432e-55	6.36605e-53
Adipor1	72674	chr1:134415378-134433350:+	-1.95267	3.91982e-55	8.09564e-53
Ppp2r5a	226849	chr1:191351981-191397041:-	-2.25151	1.39407e-54	2.84407e-52
Rasgrp2	19395	chr19:6400583-6415216:+	-4.74798	2.3562e-54	4.74901e-52
Tbc1d2b	67016	chr9:90202049-90270769:-	-2.85154	2.95502e-54	5.88506e-52
Fads1	76267	chr19:10182888-10196872:+	3.87937	4.72246e-54	9.29437e-52
Etv3	27049	chr3:87525578-87540158:+	3.09298	9.26852e-54	1.80294e-51
Bcr	110279	chr10:75060896-75184923:+	-2.86845	1.16024e-53	2.231e-51
Il7r	16197	chr15:9506159-9529876:-	4.45083	1.93724e-53	3.68275e-51
Galc	14420	chr12:98202300-98259459:-	-3.50644	4.51365e-53	8.48414e-51
Palm	18483	chr10:79793572-79820896:+	-3.63507	3.9079e-52	7.26391e-50
D230025D16Rik	234678	chr8:105225188-105253051:+	-2.20051	8.07151e-52	1.48383e-49
Cmpk2	22169	chr12:26469215-26479837:+	-4.00696	1.16486e-51	2.11815e-49
Sestd1	228071	chr2:77180340-77280592:-	-2.34503	1.40576e-51	2.52871e-49
Lrpap1	16976	chr5:35091506-35105697:-	-2.15539	1.51626e-51	2.69846e-49
Siglecg	243958	chr7:43408280-43418349:+	4.8665	6.96197e-51	1.22597e-48
Tcn2	21452	chr11:3917078-3932078:-	-3.06415	1.06454e-50	1.85507e-48
Hsd11b1	15483	chr1:193221641-193264045:-	-4.47701	2.00034e-50	3.44986e-48
Bend6	320705	chr1:33852052-33907767:-	4.59243	3.02195e-50	5.1586e-48
Dab2	13132	chr15:6299789-6440709:+	6.03421	3.06812e-50	5.1845e-48
Adam22	11496	chr5:8072347-8368160:-	3.21551	3.44743e-50	5.7672e-48
Epcam	17075	chr17:87635979-87651127:+	3.53799	5.44781e-50	9.02341e-48
Cxcl16	66102	chr11:70454234-70459984:-	4.1544	4.97296e-49	8.15613e-47
Ifitm6	213002	chr7:141015812-141016892:-	-3.85605	6.98671e-49	1.13476e-46
Ank	11732	chr15:27466677-27594907:+	2.12776	9.43912e-49	1.51834e-46
Tmem38b	52076	chr4:53826045-53862018:+	-4.6482	1.89736e-48	3.02294e-46
Vcan	13003	chr13:89655310-89742512:-	-8.44609	2.30646e-48	3.64008e-46
Arhgef10l	72754	chr4:140514485-140665905:-	-5.02418	5.55717e-48	8.6884e-46
Gm9733	751864	chr3:15296551-15332302:-	-4.62927	7.43832e-48	1.15218e-45
Lonrf1	244421	chr8:36216064-36249516:-	-3.34595	1.29218e-47	1.98319e-45
9630028I04Rik	319720	chr17:27235075-27248066:-	4.69166	1.39575e-47	2.12268e-45
Rarb	218772	chr14:16430840-17082331:-	3.03951	2.35413e-47	3.54795e-45
Adgre4	52614	chr17:55749984-55853662:+	-3.41445	2.55747e-47	3.82e-45
Pabpc1l	381404	chr2:164025224-164050538:+	-4.59655	2.75248e-47	4.07488e-45
Asb2	65256	chr12:103321142-103356001:-	4.51143	4.30996e-47	6.32468e-45
Rab36	76877	chr10:75037089-75054100:+	-4.64621	6.13975e-47	8.93147e-45
Slco3a1	108116	chr7:74275418-74554780:-	-2.00915	6.66737e-47	9.61538e-45
Tgfbr3	21814	chr5:107106567-107289629:-	-5.7075	7.33745e-47	1.04913e-44
Gjb2	14619	chr14:57098602-57104702:-	-5.41777	1.01702e-46	1.44185e-44
Mdm1	17245	chr10:118141787-118168999:+	-2.9988	2.32106e-46	3.26294e-44
Lyz2	17105	chr10:117277541-117282272:-	-3.87852	5.03188e-46	7.01486e-44
Slc30a4	22785	chr2:122681233-122702663:-	4.89098	8.35678e-46	1.15538e-43
Fyb	23880	chr15:6579847-6665608:+	-3.38724	1.47897e-45	2.02801e-43
Scarb1	20778	chr5:125277087-125341094:-	-2.68755	1.50257e-45	2.04362e-43
Ccnd1	12443	chr7:144929931-144939925:-	4.77939	1.77199e-45	2.39062e-43
Ccl17	20295	chr8:94810453-94812036:+	4.82313	8.20029e-45	1.09031e-42
Clec4g	75863	chr8:3716071-3720651:-	5.83364	8.21204e-45	1.09031e-42
Trp53i11	277414	chr2:93187584-93201757:+	5.58237	2.19028e-44	2.88514e-42
Atp6v1b2	11966	chr8:69088736-69113717:+	-1.70614	2.34208e-44	3.06098e-42
Nxpe4	244853	chr9:48362041-48400025:+	-4.5904	3.20298e-44	4.15369e-42
Il1rl2	107527	chr1:40324627-40365471:+	5.59965	3.63105e-44	4.6726e-42
Ccl22	20299	chr8:94745684-94751388:+	4.65048	7.44822e-44	9.51155e-42
Cd209b	69165	chr8:3917655-3926841:-	6.03623	1.05993e-43	1.3433e-41
Mocs1	56738	chr17:49428364-49455430:+	-2.92456	1.08688e-43	1.3671e-41
Tnfsf9	21950	chr17:57105385-57107757:+	5.0631	1.13799e-43	1.42071e-41
Arap1	69710	chr7:101348069-101412586:+	-2.43507	1.50594e-43	1.86614e-41
Cd177	68891	chr7:24743983-24760311:-	-6.21395	2.08966e-43	2.57043e-41
Emp1	13730	chr6:135362931-135383173:+	3.95619	2.17058e-43	2.65049e-41
Ccdc88c	68339	chr12:100912700-101028983:-	-4.32184	3.72132e-43	4.51116e-41
Myo1f	17916	chr17:33555707-33607764:+	-1.89178	5.91863e-43	7.12322e-41
Tnfrsf1b	21938	chr4:145212368-145246870:-	-1.85961	8.63039e-43	1.03127e-40
Chaf1a	27221	chr17:56040416-56068026:+	2.65461	1.13595e-42	1.34776e-40
Kcnd1	16506	chrX:7823759-7838278:+	3.21596	1.25154e-42	1.47444e-40
Fgd4	224014	chr16:16416915-16599978:-	-4.73531	1.30415e-42	1.52568e-40
Cdk2ap2	52004	chr19:4097351-4099017:+	-2.54136	1.97634e-42	2.29599e-40
Xlr	22441	chrX:53777118-53797706:-	3.58282	3.01956e-42	3.48374e-40
Oas2	246728	chr5:120730333-120749848:-	-3.78426	3.26272e-42	3.73849e-40
Apoe	11816	chr7:19696244-19699188:-	-5.38485	6.47421e-42	7.36783e-40
F2rl2	14064	chr13:95696920-95702768:+	4.37752	1.3818e-41	1.56191e-39
Aqp3	11828	chr4:41092724-41098183:-	6.77128	1.89695e-41	2.12981e-39
Actn1	109711	chr12:80167542-80260381:-	4.23083	2.08914e-41	2.32994e-39
Fndc4	64339	chr5:31292246-31295877:-	4.54364	2.39467e-41	2.65301e-39
Cd300ld	217305	chr11:114982446-114989886:-	-2.42804	3.52696e-41	3.88174e-39
Plac8	231507	chr5:100553733-100572205:-	-5.65809	3.63479e-41	3.97428e-39
Tnip3	414084	chr6:65590398-65634040:+	4.86387	3.82023e-41	4.14991e-39
Pigp	56176	chr16:94358763-94371015:-	2.91144	4.79759e-41	5.17799e-39
Flt3	14255	chr5:147330742-147400489:-	2.32543	4.9429e-41	5.30063e-39
Nfe2	18022	chr15:103248212-103258403:-	-5.49915	6.85749e-41	7.30694e-39
Swap70	20947	chr7:110221703-110283506:+	2.12318	8.34334e-41	8.83391e-39
Synj2	20975	chr17:5941280-6044290:+	2.70297	8.52846e-41	8.97312e-39
Spn	20737	chr7:127132232-127137823:-	-2.69595	1.36842e-40	1.43077e-38
Lad1	16763	chr1:135818598-135833341:+	4.77368	1.59966e-40	1.66216e-38
Enpp1	18605	chr10:24637914-24712159:-	3.47216	1.65769e-40	1.71182e-38
Bcar3	29815	chr3:122419780-122530182:+	4.209	1.96211e-40	2.01375e-38
Marveld2	218518	chr13:100595957-100616971:-	3.57031	2.04663e-40	2.08769e-38
Plat	18791	chr8:22757722-22782848:+	3.78444	2.10659e-40	2.13583e-38
Rasgrp3	240168	chr17:75435905-75529053:+	4.02299	2.20299e-40	2.22011e-38
Marveld1	277010	chr19:42147389-42151703:+	2.91882	2.36935e-40	2.37346e-38
Arhgef40	268739	chr14:51984833-52006247:+	4.11934	2.62598e-40	2.61488e-38
Slc4a8	59033	chr15:100761747-100823971:+	4.51427	3.85751e-40	3.81848e-38
Zbp1	58203	chr2:173206612-173218922:-	-3.22842	8.13189e-40	8.00226e-38
Rhou	69581	chr8:123653929-123663880:+	-6.88527	9.24447e-40	9.04391e-38
Snx18	170625	chr13:113592179-113618564:-	-3.04765	1.02771e-39	9.99571e-38
Tnfsf8	21949	chr4:63832824-63861284:-	4.6552	2.73944e-39	2.64902e-37
Dusp6	67603	chr10:99263231-99267489:+	-2.37351	3.47917e-39	3.345e-37
AA467197	433470	chr2:122637887-122641076:+	4.99863	3.76015e-39	3.59449e-37
Pvt1	19296	chr15:62037986-62260212:+	4.13014	4.01217e-39	3.81361e-37
Pla2g7	27226	chr17:43568451-43612201:+	-3.93023	7.05795e-39	6.67076e-37
Rnf122	68867	chr8:31111846-31131473:+	3.0952	7.15907e-39	6.72832e-37
Ifi208	100033459	chr1:173673680-173698392:+	-4.58848	8.05446e-39	7.52755e-37
Map3k5	26408	chr10:19934526-20142750:+	-1.95065	8.62381e-39	8.01487e-37
Trp53bp2	209456	chr1:182409167-182462436:+	-2.57218	1.02814e-38	9.50259e-37
Adipor2	68465	chr6:119353150-119417483:-	-1.42061	1.66838e-38	1.53354e-36
Gm12159	100504255	chr11:45102866-45116928:-	5.23919	1.82387e-38	1.66729e-36
Flrt3	71436	chr2:140658198-140671476:-	4.94311	2.53013e-38	2.30036e-36
Akap5	238276	chr12:76324891-76334151:+	4.10455	3.19953e-38	2.89324e-36
Tmcc1	330401	chr6:116018618-116193374:-	-1.50408	4.25827e-38	3.82992e-36
Met	17295	chr6:17463957-17573980:+	-3.8475	4.81373e-38	4.30635e-36
Prdx5	54683	chr19:6906819-6909645:-	-2.97926	5.78795e-38	5.15035e-36
Gm11413	790913	chr4:83378317-83390668:-	7.04586	6.12773e-38	5.40096e-36
Slc44a2	68682	chr9:21320719-21355028:+	-2.93214	6.13416e-38	5.40096e-36
Raf1	110157	chr6:115618573-115676635:-	-1.55593	6.92596e-38	6.0662e-36
Gpr85	64450	chr6:13834452-13839942:-	3.74241	9.16977e-38	7.98964e-36
Rad51ap1	19362	chr6:126923416-126939587:-	3.78189	2.12877e-37	1.84519e-35
Agpat3	28169	chr10:78271563-78351700:-	-2.72686	2.18214e-37	1.88157e-35
C1qa	12259	chr4:136895916-136898844:-	4.72022	2.19323e-37	1.88157e-35
Pstpip2	19201	chr18:77794550-77882879:+	-2.48012	2.2801e-37	1.94611e-35
Maged1	94275	chrX:94535474-94542074:-	3.61431	3.02226e-37	2.56647e-35
2510009E07Rik	72190	chr16:21649045-21694665:-	3.1001	4.30799e-37	3.62152e-35
Irf7	54123	chr7:141263183-141266424:-	-4.70638	4.30219e-37	3.62152e-35
Scn4b	399548	chr9:45139042-45154061:+	4.46177	4.95705e-37	4.14632e-35

## Sheet: CD103 vs MONO
Top 200 DEGs (CD103 vs MONO) as identified by DESeq2							(DEG) tests were performed with DESeq2, which uses the Wald test. The test was two-sided, and the p-values were adjusted by the Benjamini-Hochberg method.
gene	EntrezID	mm10 coordinates	log2FC	p-value	adjusted p-value
Cd300ld	217305	chr11:114982446-114989886:-	-8.27777	0	0
Emilin2	246707	chr17:71252176-71310965:-	-9.14437	0	0
Csf1r	12978	chr18:61105572-61131139:+	-6.25602	2.22695e-284	1.2675e-280
Atp1a3	232975	chr7:24978169-25005937:-	-11.4642	5.74389e-280	2.45192e-276
Adgre4	52614	chr17:55749984-55853662:+	-9.556	1.5395e-268	5.2574e-265
Ifitm3	66141	chr7:141009590-141010744:-	-6.69279	1.28039e-262	3.64376e-259
Mafb	16658	chr2:160363677-160367065:-	-7.89303	4.04815e-235	9.8746e-232
Cx3cr1	13051	chr9:120048683-120068296:-	-10.2353	1.00762e-221	2.15063e-218
Thbs1	21825	chr2:118111876-118127133:+	-11.057	1.6243e-211	3.08166e-208
Camkk2	207565	chr5:122731170-122779410:-	-4.51428	2.24895e-199	3.84008e-196
Ldlrad3	241576	chr2:101950201-102186460:-	-7.58154	1.45141e-197	2.25298e-194
Ms4a4a	666907	chr19:11375488-11392915:+	-9.92966	3.4685e-187	4.93538e-184
Hpse	15442	chr5:100679484-100719716:-	-4.19737	1.47466e-176	1.9369e-173
Ifitm6	213002	chr7:141015812-141016892:-	-7.74194	5.035e-172	6.1409e-169
Tbc1d2b	67016	chr9:90202049-90270769:-	-5.18783	1.6517e-167	1.88019e-164
Xdh	22436	chr17:73883895-73950196:-	-5.91058	3.06646e-164	3.27249e-161
Cyp4f18	72054	chr8:71988482-72009626:-	-9.23673	1.66272e-157	1.67006e-154
Oas2	246728	chr5:120730333-120749848:-	-7.97103	2.23672e-156	2.12177e-153
Il17ra	16172	chr6:120463197-120483727:+	-4.88522	7.27882e-153	6.54136e-150
Arhgef10l	72754	chr4:140514485-140665905:-	-9.85599	1.93473e-151	1.65178e-148
H2-Oa	15001	chr17:34092379-34095234:+	4.97507	1.53122e-145	1.24503e-142
Rnf149	67702	chr1:39551296-39577347:-	-4.16671	3.87577e-140	3.00813e-137
Apobec1	11810	chr6:122577792-122602444:-	-5.33597	3.02248e-136	2.24387e-133
Nat8l	269642	chr5:33995984-34005916:+	-8.9578	1.78004e-134	1.26642e-131
Rasgrp2	19395	chr19:6400583-6415216:+	-7.82089	3.12713e-134	2.13583e-131
Smox	228608	chr2:131491862-131525183:+	-5.52844	2.71247e-133	1.78136e-130
Ms4a4c	64380	chr19:11407661-11427246:+	-7.46722	3.52654e-133	2.23021e-130
Arhgef37	328967	chr18:61493794-61536536:-	-10.6226	2.37641e-128	1.44918e-125
Ms4a6b	69774	chr19:11518559-11530403:+	-5.68775	1.09822e-125	6.46623e-123
Osm	18413	chr11:4236785-4241026:+	-7.11285	2.29471e-125	1.30607e-122
Adgre1	13733	chr17:57358686-57483529:+	-6.34266	1.70804e-124	9.40802e-122
Zfyve9	230597	chr4:108637473-108781088:-	-7.99384	7.89721e-124	4.2139e-121
Epcam	17075	chr17:87635979-87651127:+	5.57831	2.40414e-122	1.24396e-119
Rtl8b	553127	chrX:53669177-53670408:-	4.63523	6.46852e-122	3.24853e-119
Cd300lb	217304	chr11:114922779-114934386:-	-7.69139	7.55895e-120	3.68769e-117
Pla2g7	27226	chr17:43568451-43612201:+	-7.26357	2.79494e-119	1.32566e-116
Rnf144a	108089	chr12:26306794-26415262:-	-6.66682	2.29707e-118	1.06006e-115
Mefv	54483	chr16:3707215-3718124:-	-6.07947	2.49498e-118	1.1211e-115
Ccdc88c	68339	chr12:100912700-101028983:-	-7.36581	2.96388e-118	1.29765e-115
Pilrb1	170741	chr5:137852147-137858049:-	-6.42294	4.6541e-116	1.98672e-113
Clec4a1	269799	chr6:122921848-122934619:+	-7.91849	5.51066e-116	2.29499e-113
Panx1	55991	chr9:15005785-15045478:-	-5.30473	4.03014e-112	1.63844e-109
Itgam	16409	chr7:128062640-128118491:+	-6.75466	1.18969e-108	4.72417e-106
Rtl8c	72865	chrX:53607922-53609134:+	5.85697	3.99276e-105	1.54946e-102
Fndc7	320181	chr3:108853678-108890008:-	6.13534	7.1922e-105	2.72904e-102
Nxpe4	244853	chr9:48362041-48400025:+	-7.77622	1.19442e-104	4.43363e-102
Hmgn1	15312	chr16:96121588-96127725:-	3.6347	1.32006e-104	4.79573e-102
Rhobtb1	69288	chr10:69208552-69291784:+	4.96383	2.14094e-104	7.61595e-102
Tnfrsf1a	21937	chr6:125349723-125362483:+	-2.65071	4.46032e-104	1.55428e-101
Tnfrsf1b	21938	chr4:145212368-145246870:-	-2.9349	1.11969e-103	3.82374e-101
Ctsa	19025	chr2:164832872-164841032:+	-6.87097	4.20524e-103	1.38086e-100
Tcn2	21452	chr11:3917078-3932078:-	-4.44503	4.17476e-103	1.38086e-100
Zfyve28	231125	chr5:34194894-34288324:-	-7.00509	8.92487e-103	2.87532e-100
Klra2	16633	chr6:131219235-131247362:-	-5.01965	1.11972e-102	3.54058e-100
Slc16a3	80879	chr11:120948484-120959000:+	-4.60543	2.71333e-101	8.42364e-99
Abi3	66610	chr11:95830072-95842476:-	-5.18863	1.85063e-100	5.64278e-98
Cd300a	217303	chr11:114890041-114904653:+	-6.25811	2.83537e-100	8.49367e-98
Ctps2	55936	chrX:162901560-163034541:+	-2.57697	1.55776e-98	4.586e-96
Plaur	18793	chr7:24462483-24475968:+	-7.86505	1.55175e-97	4.49086e-95
Ndst1	15531	chr18:60684494-60748665:-	-6.21305	8.75676e-97	2.49203e-94
Fcer1g	14127	chr1:171229572-171234349:-	-3.38528	1.06621e-96	2.98451e-94
Apoe	11816	chr7:19696244-19699188:-	-8.29842	2.15505e-96	5.93508e-94
Ms4a6c	73656	chr19:11469368-11482196:+	-5.08452	5.15745e-96	1.39783e-93
Zeb2	24136	chr2:44983512-45113279:-	-8.37421	2.55025e-95	6.80399e-93
Gm21188	100861753	chr13:120034605-120052204:-	-5.96374	1.07124e-93	2.81407e-91
Igsf6	80719	chr7:121064067-121074530:-	-4.69554	2.65422e-93	6.86678e-91
Ace	11421	chr11:105967945-105989964:+	-10.412	3.2854e-93	8.37287e-91
Clec4a3	73149	chr6:122952515-122969878:+	-9.97287	2.00608e-92	4.96433e-90
Nod1	107607	chr6:54923942-54972612:-	-8.21153	1.99763e-92	4.96433e-90
Lamp1	16783	chr8:13159161-13175338:+	-4.19715	2.05831e-92	5.02079e-90
B4galt4	56375	chr16:38742259-38769054:+	2.1966	4.27104e-91	1.02715e-88
Fgd4	224014	chr16:16416915-16599978:-	-7.44155	7.10335e-91	1.68458e-88
Fcgr1	14129	chr3:96282909-96293969:-	-7.91711	4.26823e-90	9.98356e-88
Plac8	231507	chr5:100553733-100572205:-	-8.52702	6.13689e-90	1.41605e-87
Atrnl1	226255	chr19:57611034-58133340:+	-7.41381	3.29451e-88	7.50049e-86
Prdm1	12142	chr10:44437174-44458748:-	-4.33215	6.4318e-88	1.44504e-85
Cd300e	217306	chr11:115051917-115062039:-	-9.44166	8.20182e-88	1.81878e-85
Ly6c2	100041546	chr15:75108161-75111949:-	-8.09294	1.48411e-87	3.24886e-85
Gm9733	751864	chr3:15296551-15332302:-	-10.5609	1.81951e-87	3.93268e-85
Fam43a	224093	chr16:30599723-30602797:+	-4.76268	3.63988e-87	7.76886e-85
Ets2	23872	chr16:95702407-95721049:+	-4.5359	4.39423e-87	9.26315e-85
Rnasel	24014	chr1:153749426-153764221:+	-6.79135	8.07481e-87	1.68143e-84
Hgsnat	52120	chr8:25944459-25976744:-	-2.79146	3.89287e-86	8.00853e-84
Slc11a1	18173	chr1:74375203-74386051:+	-4.72912	7.61118e-86	1.54715e-83
Msr1	20288	chr8:39581700-39642678:-	-9.16356	9.72163e-86	1.9529e-83
Ckap4	216197	chr10:84526305-84533888:-	-5.81779	1.41889e-85	2.81716e-83
Fyb	23880	chr15:6579847-6665608:+	-4.66656	1.41344e-84	2.77408e-82
Timeless	21853	chr10:128232063-128252941:+	3.65797	3.99336e-84	7.74848e-82
Maf	17132	chr8:115703253-115706894:-	-5.6653	6.56521e-84	1.25956e-81
Nfe2	18022	chr15:103248212-103258403:-	-8.65766	5.95488e-83	1.12977e-80
Thbd	21824	chr2:148404471-148408188:-	-7.38411	3.28445e-82	6.16286e-80
Flt3	14255	chr5:147330742-147400489:-	3.32715	3.49914e-82	6.49433e-80
Emb	13723	chr13:117220573-117274415:+	-8.19156	3.68171e-82	6.7597e-80
Asb2	65256	chr12:103321142-103356001:-	5.98996	8.56133e-82	1.55516e-79
F5	14067	chr1:164151835-164220277:+	-9.64898	1.21072e-81	2.17611e-79
Xlr	22441	chrX:53777118-53797706:-	5.00515	2.66508e-81	4.74024e-79
Oas3	246727	chr5:120753098-120777659:-	-4.02415	4.09985e-81	7.21701e-79
Sell	20343	chr1:164062076-164080785:+	-6.831	1.02093e-80	1.77881e-78
Dgkd	227333	chr1:87853287-87944489:+	-1.95156	2.62395e-80	4.52565e-78
Gm12250	631323	chr11:58183843-58190198:+	-6.01684	5.08152e-80	8.67669e-78
Ifi47	15953	chr11:49076587-49096987:+	-5.00287	8.79094e-80	1.48619e-77
Tm7sf3	67623	chr6:146602276-146634592:-	-5.04171	4.35711e-79	7.29388e-77
Msrb1	27361	chr17:24736593-24742778:+	-4.45479	5.24289e-79	8.69148e-77
Pde7b	29863	chr10:20397052-20725078:-	-6.59801	9.50278e-79	1.56019e-76
G6pdx	14381	chrX:74409486-74429161:-	-2.52174	1.10489e-78	1.79676e-76
Dock1	330662	chr7:134670687-135173647:+	-5.22878	1.79053e-78	2.88427e-76
Lst1	16988	chr17:35185095-35188440:-	-6.22317	2.01075e-78	3.20874e-76
Noct	12457	chr3:51224447-51251654:+	-4.11663	1.48384e-77	2.34598e-75
F2rl2	14064	chr13:95696920-95702768:+	6.02756	1.85417e-77	2.90459e-75
Gk	14933	chrX:85701937-85776819:-	-3.20571	2.49594e-77	3.87437e-75
Tmem71	213068	chr15:66526212-66561046:-	-6.89258	3.90385e-77	6.00525e-75
Pianp	319352	chr6:124996720-125003097:+	5.79645	6.44663e-77	9.82824e-75
Ifi204	15951	chr1:173747294-173766919:-	-6.02057	6.96894e-77	1.05305e-74
Ptgs2	19225	chr1:150100031-150108234:+	-5.52785	3.74716e-76	5.61253e-74
Marveld2	218518	chr13:100595957-100616971:-	4.89446	4.94923e-76	7.34853e-74
Gsr	14782	chr8:33653238-33698162:+	-5.09897	5.10356e-76	7.51236e-74
I830077J02Rik	433638	chr3:105925891-105932664:-	-4.65164	5.63404e-76	8.22233e-74
Tgm2	21817	chr2:158116405-158146392:-	-7.20349	8.73948e-76	1.26463e-73
Cyp2ab1	224044	chr16:20308387-20325404:-	-9.58749	3.68015e-75	5.28055e-73
Tlr8	170744	chrX:167241123-167264329:-	-9.21228	4.44573e-75	6.3259e-73
Sec14l2	67815	chr11:4097040-4118729:-	4.42626	1.39709e-74	1.97151e-72
Tspan5	56224	chr3:138742208-138904433:+	-5.37651	3.13523e-74	4.38803e-72
Slc44a2	68682	chr9:21320719-21355028:+	-4.12882	3.57711e-73	4.96578e-71
Tiam2	24001	chr17:3326573-3519397:+	-3.48023	1.63277e-72	2.24835e-70
AI839979	100740	chr5:31569592-31571397:-	-5.16843	2.23218e-72	3.04916e-70
Rasgrp3	240168	chr17:75435905-75529053:+	5.42965	2.92541e-72	3.96439e-70
Dlg4	13385	chr11:70018605-70045531:+	-5.29132	4.29945e-72	5.78056e-70
Mt2	17750	chr8:94172618-94173567:+	4.5423	8.35908e-72	1.11509e-69
Pi16	74116	chr17:29318882-29328902:+	-7.61585	8.70476e-72	1.1522e-69
Hsd11b1	15483	chr1:193221641-193264045:-	-5.60828	1.62027e-71	2.12816e-69
Nlrc4	268973	chr17:74426295-74459108:-	-5.43265	3.95286e-71	5.15229e-69
Pilrb2	545812	chr5:137865829-137871758:-	-7.17534	2.02657e-70	2.62149e-68
Pygl	110095	chr12:70190815-70227683:-	-7.13415	1.37025e-69	1.75917e-67
F13a1	74145	chr13:36867178-37050244:-	-9.64552	1.71262e-69	2.18232e-67
Lgals8	56048	chr13:12439402-12461738:-	-2.3145	2.24143e-69	2.835e-67
Tctn2	67978	chr5:124598749-124627738:+	5.95026	5.27241e-69	6.61959e-67
Zbp1	58203	chr2:173206612-173218922:-	-4.29808	1.68497e-68	2.10007e-66
Tpd52	21985	chr3:8929436-9004515:-	-3.57516	1.78168e-68	2.2045e-66
Mtus1	102103	chr8:40990912-41133726:-	-7.31504	2.229e-68	2.73814e-66
Plekha5	109135	chr6:140424099-140594906:+	4.98307	2.82865e-68	3.44995e-66
Cybb	13058	chrX:9435254-9469324:-	-8.25563	3.11818e-68	3.77609e-66
Arhgap18	73910	chr10:26772512-26918648:+	3.41162	3.70891e-68	4.45984e-66
Oasl2	23962	chr5:114896934-114912245:+	-4.58985	5.39942e-68	6.44721e-66
Lrrc1	214345	chr9:77430823-77544852:-	4.2166	8.93882e-68	1.05993e-65
Ddx58	230073	chr4:40203777-40239825:-	-5.77483	1.01879e-67	1.19971e-65
Slc7a11	26570	chr3:50364936-50443613:-	-4.22038	1.27786e-67	1.49448e-65
Rarb	218772	chr14:16430840-17082331:-	3.62422	3.05013e-67	3.54292e-65
Chsy3	78923	chr18:59175340-59411336:+	5.60776	7.59222e-67	8.75926e-65
Pak1	18479	chr7:97842939-97912381:+	3.2653	8.72896e-67	1.00032e-64
Vcan	13003	chr13:89655310-89742512:-	-10.3111	1.50703e-66	1.7155e-64
Fads1	76267	chr19:10182888-10196872:+	4.30875	2.48946e-66	2.81507e-64
H2-DMb2	15000	chr17:34145416-34151095:+	3.88024	4.38492e-66	4.92583e-64
Cd177	68891	chr7:24743983-24760311:-	-7.74789	4.58869e-65	5.12104e-63
Ptgir	19222	chr7:16906490-16910905:+	-7.36424	5.13754e-65	5.69633e-63
Dok3	27261	chr13:55523235-55528538:-	-5.47726	9.87916e-65	1.0883e-62
Ip6k3	271424	chr17:27143971-27167764:-	-5.32374	1.22252e-64	1.33811e-62
Lyz2	17105	chr10:117277541-117282272:-	-4.62107	1.41547e-64	1.53944e-62
Rtl8a	66158	chrX:53642489-53643763:-	3.98487	2.90047e-64	3.13453e-62
Dram1	71712	chr10:88322804-88357075:-	-5.45475	1.14637e-63	1.23109e-61
Snx18	170625	chr13:113592179-113618564:-	-3.89658	1.20267e-63	1.28347e-61
Mycl	16918	chr4:122995931-123002480:+	5.49191	1.27721e-63	1.35456e-61
2510009E07Rik	72190	chr16:21649045-21694665:-	4.09323	1.81398e-63	1.9041e-61
Slco3a1	108116	chr7:74275418-74554780:-	2.2455	1.81768e-63	1.9041e-61
Galnt9	231605	chr5:110544355-110621383:+	-8.53307	2.13387e-63	2.22169e-61
Runx2	12393	chr17:44495987-44814797:-	-5.53673	4.52203e-63	4.67962e-61
Cmpk2	22169	chr12:26469215-26479837:+	-4.4667	6.37502e-63	6.55744e-61
Rnf130	59044	chr11:50025331-50125719:+	-1.82511	8.54974e-63	8.74172e-61
Fchsd2	207278	chr7:101108775-101284405:+	3.01176	1.64905e-62	1.67604e-60
Cd24a	12484	chr10:43579169-43584265:+	5.28369	6.17213e-62	6.23604e-60
Trim35	66854	chr14:66297025-66311424:+	2.99388	9.17581e-62	9.21629e-60
Rasgrp1	19419	chr2:117279993-117342877:-	-5.43526	9.98529e-62	9.97069e-60
Map3k12	26404	chr15:102497647-102517004:-	3.19717	1.31579e-61	1.30623e-59
Ccl9	20308	chr11:83572917-83578636:-	-5.75618	4.0115e-61	3.95933e-59
Aldh2	11669	chr5:121566027-121593824:-	-4.25358	7.98413e-61	7.835e-59
Gm7694	665574	chr1:170298193-170306332:-	-7.02278	8.44513e-61	8.24003e-59
Vegfa	22339	chr17:46016993-46032377:-	-5.30057	1.03312e-60	1.0023e-58
Aff3	16764	chr1:38175991-38627244:-	5.00578	1.54726e-60	1.49262e-58
Dbn1	56320	chr13:55473428-55488076:-	5.74381	2.71536e-60	2.60294e-58
Itgae	16407	chr11:73090595-73147449:+	5.54066	2.7287e-60	2.60294e-58
Il2rg	16186	chrX:101264385-101268255:-	-2.83027	5.58e-60	5.29325e-58
Kif5a	16572	chr10:127225695-127263363:-	4.68852	5.73535e-60	5.41055e-58
Rras	20130	chr7:45018007-45021644:+	-3.07597	8.58464e-60	8.054e-58
Lpar3	65086	chr3:146220961-146286214:+	4.90091	1.01362e-59	9.45764e-58
Tmcc1	330401	chr6:116018618-116193374:-	-1.90046	1.45911e-59	1.35404e-57
Cdc42ep2	104252	chr19:5917556-5924816:-	-4.66298	2.31783e-59	2.1393e-57
Pld1	18805	chr3:27938680-28133362:+	-6.24549	2.37749e-59	2.18256e-57
Map3k15	270672	chrX:159988433-160123351:+	-4.07444	4.89587e-59	4.47042e-57
Cx3cl1	20312	chr8:94772180-94782426:+	4.33317	4.94899e-59	4.47371e-57
Irak3	73914	chr10:120141654-120201537:-	-5.19919	4.95186e-59	4.47371e-57
Cxcl16	66102	chr11:70454234-70459984:-	4.57124	5.47176e-59	4.91738e-57
Pou2f2	18987	chr7:25091115-25132460:-	-4.87747	6.25845e-59	5.59492e-57
Pkib	18768	chr10:57631981-57741112:+	3.6831	6.39599e-59	5.6881e-57
Esyt3	272636	chr9:99309967-99358530:-	5.5729	1.3877e-58	1.22772e-56
Lrpap1	16976	chr5:35091506-35105697:-	-2.30034	1.77949e-58	1.56623e-56
Gpr82	319200	chrX:13661363-13667433:+	5.76139	4.72386e-58	4.13641e-56
Fam26f	215900	chr10:34126067-34127972:-	-5.42055	1.00023e-57	8.71371e-56
Pstpip2	19201	chr18:77794550-77882879:+	-3.11503	1.18578e-57	1.02778e-55
Sirpb1b	668101	chr3:15495754-15575065:-	-9.5851	1.60542e-57	1.38447e-55
Ikbke	56489	chr1:131254602-131279563:-	-7.3191	1.76968e-57	1.51845e-55
Ildr1	106347	chr16:36693978-36726804:+	3.80274	1.96538e-57	1.67794e-55

## Sheet: CD103 vs CD11B
Top 200 DEGs (CD103 vs CD11B) as identified by DESeq2							(DEG) tests were performed with DESeq2, which uses the Wald test. The test was two-sided, and the p-values were adjusted by the Benjamini-Hochberg method.
gene	EntrezID	mm10 coordinates	log2FC	p-value	adjusted p-value
Slco3a1	108116	chr7:74275418-74554780:-	4.25465	1.30035e-206	2.17535e-202
Cd300ld	217305	chr11:114982446-114989886:-	-5.84973	7.49127e-156	6.26608e-152
Cx3cr1	13051	chr9:120048683-120068296:-	-8.04103	1.92796e-137	1.0751e-133
Ptgs2	19225	chr1:150100031-150108234:+	-6.77803	1.46916e-113	6.1444e-110
Adgre4	52614	chr17:55749984-55853662:+	-6.14155	1.05428e-111	3.5274e-108
Ppt1	19063	chr4:122836227-122859175:+	3.68784	2.0593e-108	5.74168e-105
Atp1a3	232975	chr7:24978169-25005937:-	-7.05722	4.15696e-107	9.93455e-104
Emilin2	246707	chr17:71252176-71310965:-	-5.14054	1.30344e-100	2.72566e-97
Agpat3	28169	chr10:78271563-78351700:-	4.51657	8.97052e-100	1.66742e-96
C1qb	12260	chr4:136880145-136886177:-	-6.71202	1.60308e-97	2.6818e-94
Blnk	17060	chr19:40928927-40994535:-	-6.52598	7.67273e-85	1.16688e-81
Rasgrp1	19419	chr2:117279993-117342877:-	-6.3888	1.07896e-84	1.50416e-81
Csf1r	12978	chr18:61105572-61131139:+	-3.27203	3.71453e-79	4.78003e-76
Zfyve28	231125	chr5:34194894-34288324:-	-6.09871	5.22407e-78	6.24239e-75
Rab11fip4	268451	chr11:79591212-79694012:+	4.42398	1.00934e-77	1.12568e-74
Ms4a4c	64380	chr19:11407661-11427246:+	-5.63495	1.48927e-76	1.55713e-73
Panx1	55991	chr9:15005785-15045478:-	-4.36991	4.20383e-76	4.13681e-73
Irf8	15900	chr8:120736358-120756692:+	5.31621	7.01971e-76	6.30774e-73
Itgam	16409	chr7:128062640-128118491:+	-5.62297	7.16403e-76	6.30774e-73
Cd163	93671	chr6:124304651-124330527:+	-5.03828	1.7552e-75	1.46814e-72
Camk2n1	66259	chr4:138455148-138460126:+	-6.07639	4.38032e-75	3.48944e-72
Notch4	18132	chr17:34564295-34588543:+	6.6836	1.25974e-72	9.57915e-70
Itgae	16407	chr11:73090595-73147449:+	6.08934	3.09803e-72	2.25334e-69
Il2rg	16186	chrX:101264385-101268255:-	-3.10868	5.60583e-72	3.9075e-69
Il1rn	16181	chr2:24336860-24351491:+	-5.42803	3.01016e-71	2.01428e-68
Zeb2	24136	chr2:44983512-45113279:-	-7.18153	1.38755e-70	8.92779e-68
Pbx1	18514	chr1:168119364-168432169:-	3.85203	2.054e-70	1.27264e-67
Ifitm3	66141	chr7:141009590-141010744:-	-3.41925	7.2818e-70	4.35061e-67
Ctsa	19025	chr2:164832872-164841032:+	-5.55369	5.3378e-68	3.07918e-65
Rhobtb1	69288	chr10:69208552-69291784:+	3.73158	3.836e-67	2.13908e-64
Ehf	13661	chr2:103263433-103303196:-	-4.78818	5.41909e-67	2.92438e-64
Tmem176a	66058	chr6:48841483-48845364:+	-3.70249	1.62744e-66	8.50793e-64
Timeless	21853	chr10:128232063-128252941:+	3.22592	5.95737e-66	3.02002e-63
Zdhhc2	70546	chr8:40423815-40484842:+	5.96912	7.2958e-66	3.58975e-63
Pilrb1	170741	chr5:137852147-137858049:-	-4.79487	3.92745e-65	1.87721e-62
Slc13a3	114644	chr2:165405295-165473197:-	-5.23046	7.48472e-65	3.47811e-62
Clec10a	17312	chr11:70166623-70170836:+	-6.26628	8.44282e-65	3.8173e-62
Spns3	77577	chr11:72498156-72550246:-	-6.27966	2.52541e-64	1.11178e-61
C1qa	12259	chr4:136895916-136898844:-	-6.40469	3.48958e-61	1.49685e-58
Emb	13723	chr13:117220573-117274415:+	-7.03031	5.40541e-61	2.26068e-58
Fzd1	14362	chr5:4753839-4758216:-	6.25481	6.10032e-61	2.42982e-58
Gnao1	14681	chr8:93810838-93969388:+	6.32839	6.06327e-61	2.42982e-58
Myo1b	17912	chr1:51749758-51915978:-	-4.56662	2.14777e-59	8.35584e-57
Atrnl1	226255	chr19:57611034-58133340:+	-6.02984	6.54699e-59	2.48919e-56
Dbn1	56320	chr13:55473428-55488076:-	5.68278	7.00803e-59	2.60527e-56
Cd209b	69165	chr8:3917655-3926841:-	-9.31647	8.63035e-59	3.13863e-56
Ank	11732	chr15:27466677-27594907:+	-2.34563	1.07247e-58	3.8173e-56
Vash1	238328	chr12:86678700-86695681:+	-6.05533	1.72625e-58	6.01633e-56
Dock1	330662	chr7:134670687-135173647:+	-4.47603	7.079e-58	2.41683e-55
Mafb	16658	chr2:160363677-160367065:-	-3.87574	1.03618e-57	3.46686e-55
Cyp4f18	72054	chr8:71988482-72009626:-	-5.51669	3.34252e-57	1.07533e-54
Osm	18413	chr11:4236785-4241026:+	-4.76459	3.31032e-57	1.07533e-54
Dlg4	13385	chr11:70018605-70045531:+	-4.67563	2.56509e-56	8.09649e-54
Ptgir	19222	chr7:16906490-16910905:+	-6.84054	2.66241e-56	8.24804e-54
Sestd1	228071	chr2:77180340-77280592:-	2.45252	3.05466e-56	9.29117e-54
Wls	68151	chr3:159839695-159935175:+	-5.98375	5.90199e-56	1.76311e-53
Mefv	54483	chr16:3707215-3718124:-	-4.07535	4.22266e-54	1.23931e-51
Emp2	13731	chr16:10281749-10313968:-	4.2481	5.01563e-54	1.44666e-51
Amotl1	75723	chr9:14541967-14615000:-	4.71678	8.40758e-54	2.3839e-51
Clec4g	75863	chr8:3716071-3720651:-	-8.20601	1.22768e-53	3.42298e-51
C1qc	12262	chr4:136889802-136892914:-	-5.48233	1.41023e-53	3.86751e-51
Adgre1	13733	chr17:57358686-57483529:+	-4.10073	4.75976e-53	1.28429e-50
Cd300lf	246746	chr11:115116214-115133992:-	-7.03334	1.41031e-52	3.74494e-50
Adgb	215772	chr10:10335703-10472314:-	5.73835	3.17235e-52	8.29223e-50
Prkce	18754	chr17:86167785-86657919:+	-3.85522	6.98969e-52	1.79893e-49
Il17ra	16172	chr6:120463197-120483727:+	-2.8058	1.31678e-51	3.33765e-49
Nat8l	269642	chr5:33995984-34005916:+	-5.49243	3.01234e-51	7.5214e-49
Prdm1	12142	chr10:44437174-44458748:-	-3.2869	7.01236e-51	1.72514e-48
Clec4a3	73149	chr6:122952515-122969878:+	-7.33794	7.90973e-51	1.91771e-48
Clec4a1	269799	chr6:122921848-122934619:+	-5.18768	9.83647e-51	2.35078e-48
Tspan5	56224	chr3:138742208-138904433:+	-4.42642	1.15123e-50	2.71251e-48
Rab7b	226421	chr1:131688695-131715439:+	4.6477	1.98238e-50	4.60599e-48
Nlrc4	268973	chr17:74426295-74459108:-	-4.55968	2.21868e-50	5.08442e-48
Rtl8b	553127	chrX:53669177-53670408:-	2.81621	9.50594e-50	2.14898e-47
Tctn2	67978	chr5:124598749-124627738:+	4.81176	1.26086e-49	2.81239e-47
Man2a2	140481	chr7:80349097-80371375:-	-2.98752	5.01289e-49	1.10343e-46
Fcer1g	14127	chr1:171229572-171234349:-	-2.38681	5.80712e-49	1.26165e-46
Pcdh7	54216	chr5:57718081-58133235:+	6.31637	7.9349e-49	1.70183e-46
Sdc4	20971	chr2:164424247-164443188:-	-5.0833	2.33365e-48	4.94172e-46
Tmem176b	65963	chr6:48833811-48841374:-	-3.86338	2.42013e-48	5.0608e-46
Met	17295	chr6:17463957-17573980:+	4.34244	5.25973e-48	1.0863e-45
Hpgd	15446	chr8:56294552-56321046:+	-5.98905	1.5216e-47	3.10426e-45
Ckap4	216197	chr10:84526305-84533888:-	-4.29547	3.7704e-47	7.5994e-45
Plce1	74055	chr19:38524197-38785100:+	7.30751	6.26804e-47	1.24831e-44
Mgl2	216864	chr11:70130357-70137542:+	-4.67859	6.43586e-47	1.26665e-44
Smim5	66528	chr11:115900139-115906269:+	-5.41279	1.45042e-46	2.8214e-44
Wfdc17	100034251	chr11:83704056-83706269:+	-4.84502	4.8863e-46	9.39573e-44
Med12l	329650	chr3:59006978-59318412:+	3.64211	6.52631e-46	1.24067e-43
Igf2r	16004	chr17:12682406-12769706:-	6.38563	7.47362e-46	1.40479e-43
Plaur	18793	chr7:24462483-24475968:+	-5.28311	5.37033e-45	9.98226e-43
Ms4a6c	73656	chr19:11469368-11482196:+	-3.4382	7.30213e-45	1.34239e-42
Il1rl1	17082	chr1:40429570-40465414:+	-5.81124	1.66277e-44	3.02353e-42
Ifitm6	213002	chr7:141015812-141016892:-	-3.88589	2.12031e-44	3.81405e-42
I830077J02Rik	433638	chr3:105925891-105932664:-	-3.53575	2.26542e-44	4.03172e-42
Oas2	246728	chr5:120730333-120749848:-	-4.18677	3.93822e-44	6.93501e-42
Cd209c	170776	chr8:3940222-3946863:-	-10.565	6.98048e-44	1.21642e-41
Tm7sf3	67623	chr6:146602276-146634592:-	-3.729	1.07928e-43	1.86137e-41
Pilrb2	545812	chr5:137865829-137871758:-	-5.58295	3.15439e-43	5.38468e-41
Kcnd1	16506	chrX:7823759-7838278:+	-3.24248	7.73927e-43	1.30778e-40
Trim35	66854	chr14:66297025-66311424:+	2.47063	1.12507e-42	1.88214e-40
Itga3	16400	chr11:95044475-95076811:-	5.23958	1.19007e-42	1.97115e-40
Nim1k	245269	chr13:119710094-119755882:-	-6.44345	1.52525e-42	2.50156e-40
P2ry14	140795	chr3:59114623-59153492:-	4.33011	2.99055e-42	4.85717e-40
Zfp658	210104	chr7:43562370-43575461:+	-5.57722	3.97908e-42	6.40057e-40
Ccl9	20308	chr11:83572917-83578636:-	-4.73861	5.47678e-42	8.72582e-40
Cd300a	217303	chr11:114890041-114904653:+	-3.99922	5.55024e-42	8.75944e-40
Camkk2	207565	chr5:122731170-122779410:-	-2.04115	6.54938e-42	1.02397e-39
Rnasel	24014	chr1:153749426-153764221:+	-4.66561	8.94435e-42	1.38546e-39
Xcr1	23832	chr9:123852315-123862029:-	6.36661	1.19989e-41	1.84156e-39
Mrc1	17533	chr2:14229414-14332023:+	-7.50131	1.27887e-41	1.94493e-39
Apobec1	11810	chr6:122577792-122602444:-	-2.90426	1.79759e-41	2.70918e-39
Irf6	54139	chr1:193153112-193172035:+	4.42253	3.07395e-41	4.59143e-39
Ifi211	381308	chr1:173896341-173913046:-	4.83112	4.01314e-41	5.94122e-39
Proser2	227545	chr2:6098500-6130185:-	4.67602	6.28421e-41	9.22181e-39
St8sia6	241230	chr2:13654936-13793520:-	-4.69964	1.25463e-40	1.82511e-38
Tmem71	213068	chr15:66526212-66561046:-	-4.96875	1.31178e-40	1.89179e-38
Cybb	13058	chrX:9435254-9469324:-	-6.29792	1.87512e-40	2.6811e-38
Fcrls	80891	chr3:87250965-87263524:-	-8.7786	2.34328e-40	3.32209e-38
Sirpa	19261	chr2:129592839-129632228:+	-7.15058	4.04432e-40	5.6855e-38
Laptm4b	114128	chr15:34238026-34284295:+	3.55782	4.45832e-40	6.21527e-38
Zcwpw1	381678	chr5:137787802-137822621:+	-3.84395	7.84185e-40	1.08418e-37
Aqp3	11828	chr4:41092724-41098183:-	-6.58631	1.12165e-39	1.53804e-37
Lima1	65970	chr15:99778468-99875456:-	2.08772	2.6074e-39	3.54628e-37
Pir	69656	chrX:164269431-164373013:+	5.59571	2.71899e-39	3.66823e-37
Gm11837	100038514	chr4:14930641-14953030:+	7.88988	1.7759e-38	2.37672e-36
Stxbp6	217517	chr12:44852486-45074483:-	-3.3851	2.20126e-38	2.9226e-36
Pltp	18830	chr2:164839518-164857708:-	-7.25455	7.03854e-38	9.27148e-36
Galnt9	231605	chr5:110544355-110621383:+	-6.54347	7.85047e-38	1.02602e-35
Plpp1	19012	chr13:112800777-112867894:+	4.62149	1.1335e-37	1.46995e-35
Gm3336	100502950	chr8:70718543-70722635:+	5.84308	1.18342e-37	1.52288e-35
Arhgef10l	72754	chr4:140514485-140665905:-	-4.83181	1.45194e-37	1.85416e-35
Nrep	27528	chr18:33437019-33464029:-	-3.34528	1.56488e-37	1.98325e-35
Rgl1	19731	chr1:152516763-152766305:-	-5.04819	6.86433e-37	8.63409e-35
Shisa7	232813	chr7:4825552-4844696:-	6.28731	1.15964e-36	1.44773e-34
Fgd6	13998	chr10:94036001-94145339:+	3.72607	1.32719e-36	1.64463e-34
Angptl2	26360	chr2:33215961-33247714:+	-4.86855	3.37866e-36	4.15601e-34
Rtl8a	66158	chrX:53642489-53643763:-	2.86949	6.01499e-36	7.34488e-34
A430078G23Rik	319493	chr8:3353415-3390299:+	-4.45344	7.46664e-36	9.05141e-34
Hcar2	80885	chr5:123863570-123865516:-	-6.28737	7.76101e-36	9.34057e-34
Cystm1	66060	chr18:36348624-36393370:+	5.06568	1.18962e-35	1.41753e-33
Zcchc4	78796	chr5:52775409-52824665:+	2.18805	1.19476e-35	1.41753e-33
Cd33	12489	chr7:43527456-43533171:-	-7.73806	2.09568e-35	2.46892e-33
Rgs7bp	52882	chr13:104947153-105054930:-	-5.74309	2.43786e-35	2.85196e-33
Rac2	19354	chr15:78559169-78572783:-	-2.2005	3.8971e-35	4.5274e-33
Tbc1d2b	67016	chr9:90202049-90270769:-	-2.33629	4.67538e-35	5.39409e-33
Ddr1	12305	chr17:35681567-35704139:-	-7.26518	4.89513e-35	5.60895e-33
Barx2	12023	chr9:31846044-31913285:-	7.19401	5.39236e-35	6.13666e-33
Pde8b	218461	chr13:95024105-95250336:-	3.23447	8.6298e-35	9.75458e-33
Noct	12457	chr3:51224447-51251654:+	-2.71754	1.21833e-34	1.36789e-32
Lrrc1	214345	chr9:77430823-77544852:-	2.91176	1.32264e-34	1.4751e-32
Itga8	241226	chr2:12106634-12301944:-	4.16985	1.39896e-34	1.54988e-32
Galnt6	207839	chr15:100689915-100729376:-	-6.10992	1.75693e-34	1.93366e-32
Tgtp2	100039796	chr11:49057196-49064212:-	-3.17427	2.08456e-34	2.27925e-32
Cd300lb	217304	chr11:114922779-114934386:-	-4.04664	2.96376e-34	3.21953e-32
Hspg2	15530	chr4:137468803-137570630:+	3.83905	3.00489e-34	3.24315e-32
Cyp2ab1	224044	chr16:20308387-20325404:-	-6.37432	4.61988e-34	4.95422e-32
Ttc39a	230603	chr4:109407100-109444745:+	5.09807	6.72491e-34	7.16567e-32
Clnk	27278	chr5:38706457-38876693:-	8.28523	1.0282e-33	1.08865e-31
Capg	12332	chr6:72544391-72562983:+	-5.3187	1.05335e-33	1.10134e-31
Otud7b	229603	chr3:96104527-96161129:+	2.45144	1.05225e-33	1.10134e-31
Casp4	12363	chr9:5308849-5336791:+	-2.56705	1.35826e-33	1.41133e-31
Tmco3	234076	chr8:13288013-13322924:+	1.87034	2.28981e-33	2.36459e-31
Lta4h	16993	chr10:93453396-93484896:+	-1.93484	2.37028e-33	2.43267e-31
Ifi47	15953	chr11:49076587-49096987:+	-3.18996	3.48898e-33	3.55897e-31
Ncoa7	211329	chr10:30645582-30803107:-	2.24089	4.71863e-33	4.78412e-31
Tgm2	21817	chr2:158116405-158146392:-	-4.67667	5.94468e-33	5.99088e-31
Casp8	12370	chr1:58795374-58847503:+	-1.49063	7.40844e-33	7.4213e-31
Klrg2	74253	chr6:38626660-38637239:-	2.79982	8.32283e-33	8.28766e-31
Ifi205	226695	chr1:174011998-174031755:-	5.59927	1.3818e-32	1.36782e-30
Arhgef18	102098	chr8:3393008-3456600:+	-3.32879	1.53506e-32	1.51059e-30
Gpr65	14744	chr12:98268635-98276722:+	2.73724	1.94517e-32	1.90296e-30
Peli2	93834	chr14:48120869-48260883:+	-5.35233	2.441e-32	2.37416e-30
Pde2a	207728	chr7:101421691-101512829:+	-5.1034	3.31836e-32	3.20883e-30
Slc12a7	20499	chr13:73763697-73816742:+	2.30408	3.92737e-32	3.77591e-30
Clec9a	232414	chr6:129408862-129424764:+	5.26976	7.09851e-32	6.78577e-30
Ms4a6b	69774	chr19:11518559-11530403:+	-2.80393	9.69532e-32	9.21551e-30
Rnf157	217340	chr11:116336345-116413032:-	2.38968	1.9234e-31	1.81788e-29
Pgf	18654	chr12:85166639-85177313:-	-5.07555	2.15099e-31	2.02157e-29
Ddx58	230073	chr4:40203777-40239825:-	-3.86978	2.84232e-31	2.65638e-29
Tulp3	22158	chr6:128321161-128355851:-	2.72239	2.89483e-31	2.69042e-29
Mpzl2	14012	chr9:45042344-45054043:+	5.17363	3.91372e-31	3.61727e-29
Siglece	83382	chr7:43651070-43660161:-	-7.61064	4.3194e-31	3.97028e-29
Adcy4	104110	chr14:55769092-55784019:-	2.90476	6.61005e-31	6.0426e-29
Sspo	243369	chr6:48448229-48501250:+	4.5581	6.65131e-31	6.04727e-29
Kcne3	57442	chr7:100176670-100184869:+	-4.41016	9.69215e-31	8.76433e-29
Pdlim7	67399	chr13:55497487-55513446:-	3.26835	1.19444e-30	1.07429e-28
Clec4a2	26888	chr6:123122690-123143999:+	-3.84841	1.48974e-30	1.33272e-28
Cd72	12517	chr4:43447724-43454626:-	-3.86433	1.53165e-30	1.36292e-28
Cldn7	53624	chr11:69964779-69967886:+	5.56005	1.613e-30	1.42772e-28
Haspin	14841	chr11:73135484-73138294:-	3.0398	1.77709e-30	1.56468e-28
A530099J19Rik	319293	chr13:19727417-19732951:-	4.68407	1.79434e-30	1.5716e-28
Slc25a20	57279	chr9:108662098-108684641:+	1.96436	2.86799e-30	2.49888e-28
Scel	64929	chr14:103513341-103613346:+	-5.78399	2.92126e-30	2.53211e-28
Bex6	328660	chr16:32179800-32186944:+	-6.33331	3.01147e-30	2.59685e-28
Gpr33	14762	chr12:52023004-52028063:-	5.95483	3.38272e-30	2.90203e-28
Dnase1l3	13421	chr14:7965190-7994182:-	3.7682	5.4275e-30	4.63248e-28
Ank1	11733	chr8:22974836-23150497:+	3.96011	5.47215e-30	4.64689e-28
Cd209d	170779	chr8:3871824-3878499:-	-7.7475	5.74274e-30	4.85204e-28
Ms4a4a	666907	chr19:11375488-11392915:+	-3.93096	5.93181e-30	4.98659e-28
Pi4k2a	84095	chr19:42090435-42122218:+	1.42351	6.21568e-30	5.1991e-28

## Sheet: MONO-HDE vs MONO
Top 200 DEGs (MONO-HDE vs MONO) as identified by DESeq2							(DEG) tests were performed with DESeq2, which uses the Wald test. The test was two-sided, and the p-values were adjusted by the Benjamini-Hochberg method.
gene	EntrezID	mm10 coordinates	log2FC	p-value	adjusted p-value
C1qa	12259	chr4:136895916-136898844:-	3.88957	6.41251e-26	5.33497e-22
C1qb	12260	chr4:136880145-136886177:-	3.13849	8.21965e-26	5.33497e-22
C1qc	12262	chr4:136889802-136892914:-	3.32637	8.86425e-23	3.83556e-19
Il1a	16175	chr2:129299610-129309972:-	4.66363	1.56557e-22	5.08068e-19
Il1rn	16181	chr2:24336860-24351491:+	2.69972	4.41294e-20	1.14569e-16
AA467197	433470	chr2:122637887-122641076:+	3.48058	8.5816e-20	1.85663e-16
Il23a	83430	chr10:128296140-128298084:-	5.2237	2.80695e-19	5.20529e-16
Dab2	13132	chr15:6299789-6440709:+	3.34655	1.42183e-16	2.3071e-13
Il2ra	16184	chr2:11642792-11693194:+	2.40139	8.30431e-16	1.19776e-12
Sdc4	20971	chr2:164424247-164443188:-	2.6707	2.11267e-14	2.74245e-11
Pald1	27355	chr10:61319657-61383523:-	3.26996	1.00336e-13	1.18406e-10
Spp1	20750	chr5:104435111-104441053:+	3.03578	2.58423e-13	2.79549e-10
Timp1	21857	chrX:20870166-20874737:+	2.70927	7.42873e-13	7.41787e-10
Emp1	13730	chr6:135362931-135383173:+	2.04885	8.72488e-13	8.08983e-10
Mreg	381269	chr1:72159233-72212307:-	2.40974	1.03979e-12	8.99831e-10
F3	14066	chr3:121723537-121735052:+	4.21873	1.7202e-12	1.39562e-09
Mmp14	17387	chr14:54431598-54442456:+	2.48407	8.6357e-12	6.59412e-09
Il7r	16197	chr15:9506159-9529876:-	1.95416	1.62271e-11	1.17024e-08
C3ar1	12267	chr6:122847140-122856157:-	2.30681	2.58494e-11	1.76606e-08
Fam167a	219148	chr14:63436394-63465502:+	3.47091	3.70187e-11	2.4027e-08
Spint1	20732	chr2:119237360-119249513:+	2.38396	6.25142e-11	3.86427e-08
Ikzf4	22781	chr10:128632415-128645993:-	2.75545	1.57462e-10	9.29095e-08
Rab15	104886	chr12:76797960-76822524:-	5.61113	1.64742e-10	9.29787e-08
Pdpn	14726	chr4:143267409-143299564:-	2.49811	1.87147e-10	1.01223e-07
Cxcl2	20310	chr5:90903899-90905938:+	2.26124	2.13289e-10	1.10748e-07
Ankrd33b	67434	chr15:31291479-31367759:-	2.05288	1.21297e-09	6.05601e-07
Bach2os	414068	chr4:32559680-32571662:-	3.18099	1.88947e-09	9.08416e-07
Txlnb	378431	chr10:17796219-17845663:+	2.70914	2.04715e-09	9.49072e-07
Tnfrsf9	21942	chr4:150920155-150946102:+	2.09527	2.77552e-09	1.24238e-06
Cxcl1	14825	chr5:90891245-90893115:+	2.89059	4.16493e-09	1.80216e-06
Anxa4	11746	chr6:86736840-86793584:-	0.784992	4.77102e-09	1.99783e-06
Npr1	18160	chr3:90450592-90465866:-	1.9164	5.3818e-09	2.18316e-06
Cstb	13014	chr10:78425670-78427622:+	1.0054	5.77163e-09	2.27035e-06
Optn	71648	chr2:5020642-5063938:-	1.87214	6.79245e-09	2.59332e-06
Cd200	17470	chr16:45382135-45409053:-	2.26751	8.70954e-09	3.14052e-06
Src	20779	chr2:157424293-157471838:+	1.75829	8.61334e-09	3.14052e-06
Lhfpl2	218454	chr13:94057796-94195409:+	2.81658	1.07104e-08	3.7576e-06
2810474O19Rik	67246	chr6:149309414-149335663:+	1.05814	1.60496e-08	5.48264e-06
Cd24a	12484	chr10:43579169-43584265:+	1.75669	3.41076e-08	1.10688e-05
Tm4sf5	75604	chr11:70505274-70511183:+	1.70534	3.3845e-08	1.10688e-05
Flrt3	71436	chr2:140658198-140671476:-	2.06366	6.74274e-08	2.13482e-05
Fas	14102	chr19:34290659-34327770:+	1.03072	1.03469e-07	3.19794e-05
Car13	71934	chr3:14641727-14663002:+	1.36027	1.08742e-07	3.28276e-05
Klhl5	71778	chr5:65107568-65168142:+	-0.591313	1.23741e-07	3.65063e-05
Sphk1	20698	chr11:116531911-116536675:+	1.51068	1.38149e-07	3.98515e-05
Ccl7	20306	chr11:82045712-82047523:+	4.01894	1.49834e-07	4.22825e-05
Gpr84	80910	chr15:103308235-103310438:-	1.96553	1.9231e-07	5.31143e-05
Ptpn3	545622	chr4:57190841-57301837:-	1.73213	2.02178e-07	5.46766e-05
Arpin	70420	chr7:79925359-79935264:-	1.45116	2.12801e-07	5.63748e-05
Rhoc	11853	chr3:104789034-104794459:+	1.61099	2.28462e-07	5.84705e-05
Syngr1	20972	chr15:80091334-80119501:+	4.0471	2.2972e-07	5.84705e-05
Slc6a8	102857	chrX:73673133-73682500:+	2.35899	2.34492e-07	5.85373e-05
Dpysl5	65254	chr5:30711895-30799369:+	2.72052	2.73864e-07	6.7076e-05
Iigp1	60440	chr18:60376029-60392629:+	2.35555	2.8045e-07	6.7417e-05
Fcrlb	435653	chr1:170907273-170912941:-	2.28314	3.05943e-07	7.22082e-05
Hpf1	72612	chr8:60890451-60907572:+	0.937344	3.301e-07	7.65184e-05
Fscn1	14086	chr5:142960355-142973189:+	1.53508	3.57412e-07	7.82402e-05
Jade2	76901	chr11:51813456-51857481:-	-1.39713	3.61637e-07	7.82402e-05
Nek6	59126	chr2:38511697-38587490:+	1.65263	3.60947e-07	7.82402e-05
Slamf1	27218	chr1:171767132-171801184:+	2.79566	3.50826e-07	7.82402e-05
Ralgds	19730	chr2:28513167-28553082:+	1.89428	4.85027e-07	0.000103215
Nol10	217431	chr12:17348493-17430095:+	0.606462	5.01688e-07	0.000105039
Cd72	12517	chr4:43447724-43454626:-	1.75226	5.18589e-07	0.000105281
Gm19510	100503021	chr15:59788417-59794959:-	2.10738	5.19064e-07	0.000105281
4930515G01Rik	67642	chr5:114773733-114774983:-	-2.07665	5.78437e-07	0.000115518
Actn1	109711	chr12:80167542-80260381:-	1.56842	6.00521e-07	0.000118112
Plau	18792	chr14:20836662-20843388:+	1.44037	6.41537e-07	0.000123766
Slamf6	30925	chr1:171917462-171948958:+	1.72068	6.48337e-07	0.000123766
Scimp	327957	chr11:70790932-70812561:-	1.85322	6.9359e-07	0.000130485
Olfml3	99543	chr3:103735394-103738001:-	2.62061	7.22081e-07	0.000133905
Sstr4	20608	chr2:148395377-148396764:+	-2.009	7.48651e-07	0.000136877
Bcar3	29815	chr3:122419780-122530182:+	1.56136	9.72133e-07	0.000175267
Zfp872	619310	chr9:22188166-22202123:+	2.13967	9.86399e-07	0.000175403
Ccr7	12775	chr11:99144199-99155077:-	1.61785	1.31208e-06	0.000230163
Bcl2l14	66813	chr6:134396329-134438724:+	1.77069	1.40127e-06	0.000242369
Cxcl11	56066	chr5:92359545-92363296:-	3.4975	1.42699e-06	0.000242369
Slfn10-ps	237887	chr11:83028126-83040533:-	1.62006	1.43767e-06	0.000242369
Egr2	13654	chr10:67537869-67542188:+	1.57985	1.48258e-06	0.000246735
Rab3il1	74760	chr19:10001669-10035587:+	2.03916	1.51481e-06	0.000248908
Msantd4	78100	chr9:4383537-4386869:+	0.719029	1.83686e-06	0.000298053
Gm11413	790913	chr4:83378317-83390668:-	2.7106	1.94113e-06	0.000305613
Gm14023	100503468	chr2:129297370-129307826:+	1.78497	1.92077e-06	0.000305613
Mmp12	17381	chr9:7344397-7360461:+	3.30737	1.97762e-06	0.000305613
Rgs10	67865	chr7:128373625-128418172:-	0.679902	1.96416e-06	0.000305613
Gng4	14706	chr13:13784059-13827895:+	1.95086	2.11179e-06	0.000322508
Pvt1	19296	chr15:62037986-62260212:+	1.50515	2.34217e-06	0.000353531
Gstt1	14871	chr10:75783813-75798584:-	1.77309	2.56745e-06	0.000378728
Mfsd2a	76574	chr4:122946851-122961188:-	1.60651	2.55446e-06	0.000378728
Stab1	192187	chr14:31139017-31168641:-	1.95939	2.77624e-06	0.000404926
Acod1	16365	chr14:103047012-103056573:+	3.4874	3.4237e-06	0.000491843
Il1b	16176	chr2:129364578-129371139:-	1.18491	3.44794e-06	0.000491843
Maff	17133	chr15:79346621-79359076:+	1.14433	3.52712e-06	0.000492318
Rbbp8	225182	chr18:11633276-11743207:+	0.745514	3.5259e-06	0.000492318
Asprv1	67855	chr6:86628174-86629704:+	3.09607	3.73515e-06	0.000515639
Rasip1	69903	chr7:45627537-45639092:+	1.81315	3.77365e-06	0.000515639
Cd276	102657	chr9:58524300-58540940:-	1.8034	3.8402e-06	0.000519267
Adamts10	224697	chr17:33524085-33553782:+	-0.850358	4.1612e-06	0.000556872
AU019823	270156	chr9:50605240-50617464:-	0.77047	4.3474e-06	0.000574424
Nop58	55989	chr1:59685006-59711510:+	1.11447	4.42214e-06	0.000574424
Rnf180	71816	chr13:105147494-105293014:-	1.52843	4.46088e-06	0.000574424
Stap2	106766	chr17:55997076-56005606:-	1.82642	4.46936e-06	0.000574424
Cxcr5	12145	chr9:44511787-44526421:-	1.56904	4.89529e-06	0.000622998
Il1bos	329514	chr2:129369902-129375733:+	1.26325	5.31682e-06	0.000670075
Plek2	27260	chr12:78888697-78906938:-	2.22458	5.42434e-06	0.000677052
Itpr3	16440	chr17:27057304-27122223:+	-1.14949	5.65509e-06	0.000697385
Tlnrd1	80889	chr7:83880495-83884341:-	-1.01506	5.69469e-06	0.000697385
Krcc1	57896	chr6:71271677-71286825:+	0.943498	5.92589e-06	0.000718916
Inhba	16323	chr13:16011851-16031609:+	3.21671	6.23931e-06	0.00074993
Cxcl9	17329	chr5:92321331-92328079:-	1.49413	6.9595e-06	0.000828819
Apol7c	108956	chr15:77524867-77533315:-	1.35776	7.19966e-06	0.000849625
Creb5	231991	chr6:53287303-53700363:+	1.92491	7.86309e-06	0.000911346
Eif1a	13664	chr18:46597704-46610225:+	0.815899	7.83988e-06	0.000911346
Adm	11535	chr7:110627669-110629819:+	1.85513	8.39457e-06	0.000961424
D430020J02Rik	319545	chr12:116401947-116405161:-	1.3136	8.44329e-06	0.000961424
Tpm2	22004	chr4:43513726-43523554:-	2.41738	9.09895e-06	0.00102707
Gpnmb	93695	chr6:49036518-49058182:+	3.55171	9.29624e-06	0.0010403
1110002J07Rik	68488	chr10:66912190-66920384:-	1.20969	9.75432e-06	0.00105819
Gem	14579	chr4:11704447-11714993:+	1.25748	9.73566e-06	0.00105819
Kcnj10	16513	chr1:172341210-172374085:+	2.26128	9.60712e-06	0.00105819
Scin	20259	chr12:40059771-40134228:-	1.83527	9.81716e-06	0.00105819
Serpine1	18787	chr5:137061506-137072272:-	2.21897	9.86375e-06	0.00105819
Enpp1	18605	chr10:24637914-24712159:-	1.17116	1.0027e-05	0.00106689
Arg2	11847	chr12:79130788-79156301:+	1.42818	1.10679e-05	0.00114466
Arhgap39	223666	chr15:76723985-76818170:-	-0.963621	1.09671e-05	0.00114466
Enthd1	383075	chr15:80452240-80560470:-	2.29105	1.11106e-05	0.00114466
Ncor2	20602	chr5:125017153-125179214:-	-1.1745	1.09495e-05	0.00114466
Ssb	20823	chr2:69861562-69871846:+	0.906923	1.18647e-05	0.00121272
Sycp2	320558	chr2:178345296-178407658:-	2.17754	1.21529e-05	0.00123247
Crlf2	57914	chr5:109554709-109558993:-	-0.818379	1.22521e-05	0.00123291
Pou6f1	19009	chr15:100575318-100599984:-	-1.24807	1.27785e-05	0.00127599
Serpinb6b	20708	chr13:32965513-32979037:+	1.86274	1.32549e-05	0.00131344
Slc39a14	213053	chr14:70303467-70351424:-	1.03734	1.37592e-05	0.0013531
D730005E14Rik	109361	chr15:79889532-79893138:-	0.993284	1.38881e-05	0.0013555
Gpr171	229323	chr3:59096448-59101821:-	1.29759	1.50435e-05	0.00145731
F11r	16456	chr1:171437561-171464593:+	1.34373	1.60979e-05	0.00154315
Rps27l	67941	chr9:66946076-66949522:+	0.860313	1.61674e-05	0.00154315
Rnf166	68718	chr8:122466147-122476064:-	-0.673398	1.64894e-05	0.0015624
Tmem119	231633	chr5:113793729-113800352:-	1.61213	1.74099e-05	0.00163767
Neurl4	216860	chr11:69901816-69913824:+	-0.649461	1.7542e-05	0.00163822
Tbkbp1	73174	chr11:97136171-97149712:-	-0.778519	1.79471e-05	0.00166408
Gm13546	100042926	chr2:58163974-58177063:+	1.1155	1.86218e-05	0.0017144
Ptger1	19216	chr8:83666640-83670103:+	-0.960282	1.90145e-05	0.00172606
Slc7a11	26570	chr3:50364936-50443613:-	1.00364	1.89721e-05	0.00172606
Cstf3	228410	chr2:104590484-104665425:+	0.63729	1.95339e-05	0.0017609
Cxcl3	330122	chr5:90786101-90788093:+	3.47017	1.97475e-05	0.00176546
Nuak1	77976	chr10:84371319-84440471:-	1.23183	1.98565e-05	0.00176546
Rbm38	56190	chr2:173021902-173034731:+	-0.97891	2.03526e-05	0.00178512
Rragd	52187	chr4:32982998-33022180:+	1.66244	2.02356e-05	0.00178512
Ptgs2os2	102639566	chr1:150159043-150164948:-	1.1592	2.07018e-05	0.00180355
Snx24	69226	chr18:53245662-53390825:+	2.31734	2.20419e-05	0.00189488
Uqcrb	67530	chr13:66900621-66905350:-	1.08464	2.20115e-05	0.00189488
4931440P22Rik	71004	chr3:65527485-65529414:-	-1.17403	2.22855e-05	0.00190321
Stat4	20849	chr1:51987148-52107189:+	1.05029	2.44353e-05	0.00207316
Serpinb9	20723	chr13:33004541-33017955:+	1.60642	2.50725e-05	0.00211341
Il1rl2	107527	chr1:40324627-40365471:+	1.70163	2.59545e-05	0.00217365
Fbxl18	231863	chr5:142871789-142895238:-	-1.12453	2.63427e-05	0.00219201
S1pr4	13611	chr10:81497745-81500137:-	-1.08008	2.85726e-05	0.00236242
Eef1akmt2	72096	chr7:132827457-132852647:-	0.818997	2.90781e-05	0.00237398
Zfp35	22694	chr18:23989634-24005371:+	0.712301	2.8932e-05	0.00237398
Derl2	116891	chr11:71007440-71019841:-	0.519486	2.98952e-05	0.00239722
Htra3	78558	chr5:35652026-35679780:-	2.57656	2.99167e-05	0.00239722
Sipa1	20469	chr19:5651185-5663707:-	-0.650522	2.98583e-05	0.00239722
Hilpda	69573	chr6:29272488-29275449:+	1.4909	3.01781e-05	0.00240333
Csf1	12977	chr3:107741048-107760469:-	2.06754	3.05627e-05	0.00241911
Il10rb	16155	chr16:91406235-91425834:+	0.554899	3.12634e-05	0.00245958
Lrp5	16973	chr19:3584825-3686564:-	-1.01446	3.30353e-05	0.00258332
Casz1	69743	chr4:148804392-148954892:+	-0.991347	3.52664e-05	0.0027208
Tbca	21371	chr13:94788943-94842899:+	1.22844	3.54222e-05	0.0027208
Zfp865	319748	chr7:5020376-5033223:+	-0.872892	3.53452e-05	0.0027208
Il1f9	215257	chr2:24186476-24193567:+	3.93639	3.76276e-05	0.0028564
Snx5	69178	chr2:144250124-144270902:-	0.81514	3.74759e-05	0.0028564
Immp1l	66541	chr2:105904638-105965558:+	1.00083	3.92164e-05	0.0029597
Mphosph10	67973	chr7:64376541-64392236:-	0.87466	3.98699e-05	0.00297626
Pgap3	320655	chr11:98388672-98400490:-	-0.739091	3.98943e-05	0.00297626
Bud31	231889	chr5:145140376-145148078:+	0.858198	4.02801e-05	0.00298786
Adcy6	11512	chr15:98589986-98607633:-	1.43615	4.0828e-05	0.00300054
Sema7a	20361	chr9:57940135-57962865:+	1.48749	4.09133e-05	0.00300054
Rsl1d1	66409	chr16:11193037-11203292:-	0.885792	4.17859e-05	0.00304732
Tubb2b	73710	chr13:34127008-34130354:-	1.88222	4.27572e-05	0.00310073
Nck1	17973	chr9:100494302-100546134:-	0.554711	4.41284e-05	0.0031824
Clec2d	93694	chr6:129180615-129186535:+	0.942533	4.6711e-05	0.00335003
Disp1	68897	chr1:183086264-183221529:-	-0.814204	4.72349e-05	0.0033512
Mt2	17750	chr8:94172618-94173567:+	1.03883	4.72437e-05	0.0033512
Abca7	27403	chr10:79997608-80015572:+	-0.743757	4.7721e-05	0.00336667
Mgat4a	269181	chr1:37439340-37541016:-	0.870734	4.80387e-05	0.00337076
AI987944	233168	chr7:41372930-41393379:-	0.727277	4.95597e-05	0.00345878
G530011O06Rik	654820	chrX:169975043-169978917:-	1.29439	5.11224e-05	0.00354812
Siglecf	233186	chr7:43351341-43359470:+	1.57401	5.13864e-05	0.00354812
Il21r	60504	chr7:125603429-125633570:+	1.41193	5.2572e-05	0.00355436
Spn	20737	chr7:127132232-127137823:-	-0.816083	5.23341e-05	0.00355436
Ung	22256	chr5:114130435-114139321:+	1.45948	5.25023e-05	0.00355436
Zdhhc6	66980	chr19:55298296-55316032:-	-0.420351	5.20543e-05	0.00355436
Tbc1d4	210789	chr14:101442360-101609191:-	1.14232	5.39326e-05	0.00362745
Pitpnm1	18739	chr19:4099998-4113965:+	-0.927558	5.45141e-05	0.00362896
Tnfrsf23	79201	chr7:143665807-143685875:-	1.35968	5.43305e-05	0.00362896
Paxip1	55982	chr5:27740081-27791550:-	-0.635617	5.54869e-05	0.00367487
Gmps	229363	chr3:63976143-64019078:+	0.622807	5.6196e-05	0.00370295
Ccrl2	54199	chr9:111054834-111057518:-	1.1386	5.69395e-05	0.00371423
Laptm4b	114128	chr15:34238026-34284295:+	1.07264	5.67649e-05	0.00371423
Gpbp1	73274	chr13:111425680-111490041:-	0.772387	5.72994e-05	0.00371902

## Sheet: CD11B-HDE vs CD11B
Top 200 DEGs (CD11B-HDE vs CD11B) as identified by DESeq2							(DEG) tests were performed with DESeq2, which uses the Wald test. The test was two-sided, and the p-values were adjusted by the Benjamini-Hochberg method.
gene	EntrezID	mm10 coordinates	log2FC	p-value	adjusted p-value
Tnfsf13b	24099	chr8:10006467-10035999:+	-2.38044	2.17686e-46	3.56482e-42
Slco3a1	108116	chr7:74275418-74554780:-	1.81392	1.41849e-38	1.16146e-34
Trf	22041	chr9:103208876-103230286:-	-2.41601	1.07476e-36	5.86674e-33
Lmo1	109594	chr7:109138565-109175207:-	-2.23817	6.94694e-34	2.84408e-30
Mt2	17750	chr8:94172618-94173567:+	-2.9625	7.10008e-33	2.32542e-29
Rabgap1l	29809	chr1:160219174-160792938:-	1.88023	3.91346e-30	1.06811e-26
Pcgf5	76073	chr19:36379067-36456204:+	1.49168	7.96531e-30	1.67171e-26
Slfn1	20555	chr11:83116845-83122659:+	3.78925	8.16662e-30	1.67171e-26
Stra6	20897	chr9:58129088-58153997:+	5.82365	4.58112e-28	8.3356e-25
Camk2n1	66259	chr4:138455148-138460126:+	-3.10893	2.60212e-27	4.26124e-24
Ly6a	110454	chr15:74994877-74998031:-	4.35439	9.02184e-27	1.34311e-23
Herc6	67138	chr6:57580992-57665136:+	1.66167	2.34041e-24	3.19388e-21
Anxa4	11746	chr6:86736840-86793584:-	1.34805	7.37916e-24	9.29546e-21
Sult1a1	20887	chr7:126672870-126676357:-	-3.03963	1.90627e-23	2.22979e-20
Fndc7	320181	chr3:108853678-108890008:-	-2.71351	2.34412e-23	2.55915e-20
Il18	16173	chr9:50565368-50581837:+	-1.7594	5.93637e-23	6.07587e-20
Cd163	93671	chr6:124304651-124330527:+	-2.58476	8.36633e-22	8.05923e-19
Ifi208	100033459	chr1:173673680-173698392:+	3.35943	1.95604e-21	1.77956e-18
Cdkn2c	12580	chr4:109660876-109666756:-	-1.76342	3.67361e-21	3.16626e-18
Oas3	246727	chr5:120753098-120777659:-	1.98598	7.25468e-21	5.94013e-18
Ndst1	15531	chr18:60684494-60748665:-	2.68499	1.09907e-20	8.57067e-18
Pdcd1lg2	58205	chr19:29410919-29472927:+	3.30388	4.65479e-20	3.46486e-17
Timp2	21858	chr11:118301061-118355411:-	-1.98707	8.54338e-20	6.08289e-17
Oasl2	23962	chr5:114896934-114912245:+	2.36238	1.61813e-19	1.10411e-16
Rsad2	58185	chr12:26442743-26456452:-	2.64607	2.07161e-19	1.35698e-16
Map2k6	26399	chr11:110399122-110513637:+	-1.76333	2.80409e-19	1.70074e-16
Ramp1	51801	chr1:91179822-91225196:+	-1.8374	2.77075e-19	1.70074e-16
Fam83d	71878	chr2:158768099-158786637:+	-2.5368	6.15182e-19	3.59793e-16
Kdr	16542	chr5:75933270-75978428:-	4.26074	1.55685e-18	8.66124e-16
Ypel3	66090	chr7:126776975-126780514:+	-1.41714	1.58669e-18	8.66124e-16
Cd37	12493	chr7:45233632-45239115:-	-1.36384	3.04378e-18	1.6079e-15
Oas2	246728	chr5:120730333-120749848:-	2.40762	4.76358e-18	2.43776e-15
Ifi204	15951	chr1:173747294-173766919:-	2.79038	5.43127e-18	2.69523e-15
Cmpk2	22169	chr12:26469215-26479837:+	2.29214	6.33694e-18	3.05217e-15
Gm12250	631323	chr11:58183843-58190198:+	2.30606	1.48836e-17	6.96384e-15
Rasa2	114713	chr9:96539300-96631503:-	1.43464	1.74772e-17	7.95016e-15
Myo10	17909	chr15:25622550-25813671:+	2.66484	1.88556e-17	8.34537e-15
Bend6	320705	chr1:33852052-33907767:-	-2.27338	2.28672e-17	9.85454e-15
Tspan9	109246	chr6:127961400-128143578:-	-1.73598	2.95607e-17	1.24125e-14
Pianp	319352	chr6:124996720-125003097:+	-2.58987	5.62507e-17	2.3029e-14
Ifi44	99899	chr3:151730923-151749959:-	3.7505	7.93847e-17	3.17074e-14
Il2ra	16184	chr2:11642792-11693194:+	2.31581	8.41669e-17	3.28171e-14
H2-Oa	15001	chr17:34092379-34095234:+	-1.47021	8.72877e-17	3.32424e-14
Ggta1	14594	chr2:35400179-35461449:-	1.35538	1.11638e-16	4.15495e-14
Ifit1bl1	667373	chr19:34592888-34601968:-	2.04816	1.33516e-16	4.8588e-14
Dock5	68813	chr14:67751928-67933572:-	2.34377	1.37703e-16	4.90223e-14
Dnajb5	56323	chr4:42953094-42958732:+	-1.15118	1.62633e-16	5.66655e-14
Bmyc	107771	chr2:25706879-25707719:+	-1.66229	1.66881e-16	5.69343e-14
Zbp1	58203	chr2:173206612-173218922:-	2.00598	2.37907e-16	7.95093e-14
Xkrx	331524	chrX:134149045-134161928:-	-3.28725	2.5427e-16	8.32785e-14
Ifi211	381308	chr1:173896341-173913046:-	2.9168	5.37748e-16	1.7267e-13
Cd1d1	12479	chr3:86995836-86999340:-	2.55697	5.54377e-16	1.74586e-13
Zfyve28	231125	chr5:34194894-34288324:-	-1.93447	5.79217e-16	1.78967e-13
Pou6f1	19009	chr15:100575318-100599984:-	-2.47432	7.52337e-16	2.28153e-13
Sh2d3c	27387	chr2:32721055-32755007:+	-1.77285	7.97054e-16	2.37319e-13
Fosl1	14283	chr19:5447698-5455938:+	-3.21447	1.07966e-15	3.15723e-13
Pmp22	18858	chr11:63128982-63159547:+	-2.05612	1.43681e-15	4.12793e-13
Htr7	15566	chr19:35958451-36057360:-	2.87882	2.20585e-15	6.22809e-13
Incenp	16319	chr19:9872297-9899533:-	-1.18659	2.36836e-15	6.57362e-13
Cebpd	12609	chr16:15887286-15889545:+	-1.75332	5.70736e-15	1.55773e-12
Bex6	328660	chr16:32179800-32186944:+	1.97914	9.91532e-15	2.66186e-12
Slc7a11	26570	chr3:50364936-50443613:-	1.81685	1.45155e-14	3.83397e-12
Csad	246277	chr15:102176998-102189043:-	-1.50516	2.20708e-14	5.737e-12
Polm	54125	chr11:5827860-5838016:-	-2.1179	2.46422e-14	6.30532e-12
Inmt	21743	chr6:55170627-55174990:-	-2.88147	2.65525e-14	6.6896e-12
Rnf166	68718	chr8:122466147-122476064:-	-1.19344	2.8542e-14	7.08187e-12
Lzts1	211134	chr8:69135503-69140953:-	4.99453	3.04034e-14	7.32186e-12
Mturn	68235	chr6:54681624-54703855:+	-1.99732	3.01876e-14	7.32186e-12
Jund	16478	chr8:70697739-70700616:+	-2.19591	3.39402e-14	8.05514e-12
5830428M24Rik	76062	chr12:69464787-69475550:-	-1.96661	3.48028e-14	8.14187e-12
Gstt1	14871	chr10:75783813-75798584:-	2.02158	3.5321e-14	8.14672e-12
Lmo4	16911	chr3:144188530-144205255:-	-1.15891	3.66662e-14	8.33952e-12
Irf7	54123	chr7:141263183-141266424:-	2.79357	4.28879e-14	9.62099e-12
Cdc25b	12531	chr2:131186948-131198511:+	-1.99853	4.99927e-14	1.10632e-11
Fut4	14345	chr9:14748459-14752122:-	1.42412	6.57218e-14	1.43501e-11
Zfp395	380912	chr14:65358676-65398930:+	-1.58585	8.07992e-14	1.74101e-11
Car13	71934	chr3:14641727-14663002:+	1.80613	8.63767e-14	1.83702e-11
Ucp1	22227	chr8:83290348-83298456:+	-3.23815	8.89867e-14	1.86826e-11
Casp3	12367	chr8:46617291-46639698:+	0.888373	9.41335e-14	1.95131e-11
Sgsh	27029	chr11:119343489-119355510:-	-1.54428	1.31164e-13	2.68493e-11
Kifc3	16582	chr8:95099828-95142540:-	-1.29119	1.36111e-13	2.75179e-11
Tmem131l	229473	chr3:83898287-84040161:-	0.960341	1.39122e-13	2.77837e-11
Ebi3	50498	chr17:55952623-55957022:+	-1.39776	1.73773e-13	3.42857e-11
H2afv	77605	chr11:6427226-6444443:-	-1.19601	1.78941e-13	3.4885e-11
Igtp	16145	chr11:58199556-58207592:+	1.58052	1.90491e-13	3.66997e-11
Hsf2	15500	chr10:57486385-57513143:+	1.36767	1.95026e-13	3.70656e-11
P3h2	210530	chr16:25960323-26105784:-	-2.81432	1.96917e-13	3.70656e-11
Plpp2	50784	chr10:79526424-79533787:-	-1.01889	2.0023e-13	3.7261e-11
Cd14	12475	chr18:36725064-36726815:-	-1.81308	2.03065e-13	3.73639e-11
Mxra7	67622	chr11:116803400-116828127:-	-2.27675	2.08508e-13	3.79392e-11
Hic1	15248	chr11:75164565-75170255:-	2.29949	2.87409e-13	5.11587e-11
Mib2	76580	chr4:155654470-155669254:-	-1.38864	2.87383e-13	5.11587e-11
Fcgr2b	14130	chr1:170960559-170976071:-	-1.52847	3.07549e-13	5.41552e-11
Dtx3l	209200	chr16:35926515-35939027:-	1.21532	3.82122e-13	6.65706e-11
Pdlim1	54132	chr19:40222239-40271616:-	-1.28813	4.34543e-13	7.49061e-11
Tapbpl	213233	chr6:125224212-125231860:-	1.44167	4.61645e-13	7.87489e-11
Lyl1	17095	chr8:84701457-84704716:+	-2.06986	5.12247e-13	8.64799e-11
Vsig10	231668	chr5:117319266-117355006:+	1.99146	5.23981e-13	8.75583e-11
Stat1	20846	chr1:52119438-52161865:+	1.61503	5.30782e-13	8.77988e-11
Arhgef9	236915	chrX:95048935-95166539:-	2.78267	6.41842e-13	1.05108e-10
Map3k6	53608	chr4:133240818-133252928:+	-1.61793	6.5056e-13	1.05481e-10
Ptpn3	545622	chr4:57190841-57301837:-	1.93843	6.61943e-13	1.06274e-10
Fabp5	16592	chr3:10012585-10016610:+	2.79858	7.27573e-13	1.15229e-10
Pdlim3	53318	chr8:45885485-45919546:+	-2.90194	7.31793e-13	1.15229e-10
Ifi205	226695	chr1:174011998-174031755:-	3.37004	8.47119e-13	1.32118e-10
Selenop	20363	chr15:3270767-3280510:+	-1.90863	9.35367e-13	1.44505e-10
Arl5a	75423	chr2:52397951-52424874:-	1.17716	9.81463e-13	1.5021e-10
Fcgr1	14129	chr3:96282909-96293969:-	2.64286	1.14728e-12	1.73961e-10
Cdc20	107995	chr4:118432901-118437343:-	-2.09143	1.19964e-12	1.80232e-10
Bbs2	67378	chr8:94067954-94098811:-	-1.22277	1.3644e-12	2.03122e-10
Ifit3	15959	chr19:34583529-34588982:+	2.53736	1.76581e-12	2.60513e-10
Adamts4	240913	chr1:171250129-171262267:+	-3.41047	1.92407e-12	2.80071e-10
Zfhx3	11906	chr8:108714644-108961636:+	-2.15914	1.93259e-12	2.80071e-10
Gdf9	14566	chr11:53433286-53437902:+	-2.50502	1.95477e-12	2.80801e-10
Adamts10	224697	chr17:33524085-33553782:+	-1.29571	2.66363e-12	3.79302e-10
Eif2ak2	19106	chr17:78852550-78882572:-	1.4678	2.71485e-12	3.83262e-10
Pcolce2	76477	chr9:95637628-95695551:+	-3.23571	3.10269e-12	4.34271e-10
Ptpn18	19253	chr1:34459746-34473779:+	-1.6809	3.56577e-12	4.94857e-10
Cyp7b1	13123	chr3:18071950-18243338:-	4.06798	3.67083e-12	5.05156e-10
Pdlim2	213019	chr14:70164218-70177672:-	-1.38813	4.07293e-12	5.55819e-10
Ccnb2	12442	chr9:70407689-70421554:-	-2.38676	4.2068e-12	5.69344e-10
Pgap2	233575	chr7:102210335-102238564:+	1.06602	4.88037e-12	6.5509e-10
Nav2	78286	chr7:48959073-49610088:+	-2.36033	5.16785e-12	6.88038e-10
Stau2	29819	chr1:16228810-16519302:-	2.02508	5.39097e-12	7.11956e-10
Ttc28	209683	chr5:110879803-111289779:+	-2.30822	5.47534e-12	7.17314e-10
Dbn1	56320	chr13:55473428-55488076:-	2.41787	6.13579e-12	7.97458e-10
AW822252	331578	chrX:53696922-53716578:-	-2.85113	6.29897e-12	8.1222e-10
Lrmp	16970	chr6:145115636-145174928:+	-0.734341	6.56211e-12	8.39541e-10
Plk1	18817	chr7:122159435-122169884:+	-2.19523	7.03101e-12	8.92557e-10
Zfp580	68992	chr7:5051532-5053723:+	-2.34327	7.95428e-12	1.00199e-09
Gbp5	229898	chr3:142496934-142522344:+	2.0806	9.19195e-12	1.14906e-09
Nlrc5	434341	chr8:94472763-94527272:+	1.44826	9.64566e-12	1.19665e-09
Ltb4r1	16995	chr14:55765962-55768492:+	-1.26254	1.01264e-11	1.24684e-09
Irgm1	15944	chr11:48865249-48871346:-	1.33877	1.1473e-11	1.4021e-09
Prkce	18754	chr17:86167785-86657919:+	-1.67656	1.25489e-11	1.52223e-09
Pdlim7	67399	chr13:55497487-55513446:-	1.9241	1.29264e-11	1.5565e-09
Ly75	17076	chr2:60293760-60383231:-	1.99097	1.37434e-11	1.64279e-09
Mamdc2	71738	chr19:23302609-23448322:-	-2.31616	1.43043e-11	1.69745e-09
Gm12159	100504255	chr11:45102866-45116928:-	-2.19075	1.76642e-11	2.08107e-09
Rsph3b	100037282	chr17:6904716-6948356:-	-1.47737	1.88304e-11	2.20262e-09
9630028I04Rik	319720	chr17:27235075-27248066:-	-1.83958	1.97862e-11	2.298e-09
Zfp703	353310	chr8:26977336-26981462:+	-1.56561	2.06666e-11	2.38336e-09
Il18bp	16068	chr7:102015077-102018155:-	1.56042	2.21641e-11	2.53817e-09
AI987944	233168	chr7:41372930-41393379:-	1.16463	2.36835e-11	2.69334e-09
B3gnt5	108105	chr16:19760234-19772753:+	2.28087	2.43479e-11	2.7498e-09
Idi1	319554	chr13:8885606-8892396:+	1.71559	2.64061e-11	2.94168e-09
Ube2c	68612	chr2:164769929-164772902:+	-2.60084	2.62932e-11	2.94168e-09
Lzic	69151	chr4:149485333-149496667:+	0.933051	2.8396e-11	3.14181e-09
P2rx7	18439	chr5:122643911-122691432:+	-1.49858	2.87781e-11	3.14181e-09
Troap	78733	chr15:99074973-99083409:+	-1.92096	2.8773e-11	3.14181e-09
Parp14	547253	chr16:35832878-35871382:-	1.28475	3.30372e-11	3.58289e-09
Abcb4	18670	chr5:8893721-8959226:+	2.15678	3.37495e-11	3.6123e-09
Poglut1	224143	chr16:38525058-38550256:-	1.08462	3.35782e-11	3.6123e-09
Apobec3	80287	chr15:79892408-79908429:+	0.823696	3.95206e-11	4.20253e-09
Strbp	20744	chr2:37569868-37647285:-	1.25117	4.07058e-11	4.30063e-09
Otof	83762	chr5:30367066-30461932:-	-2.72351	4.17328e-11	4.38088e-09
Tor1aip2	240832	chr1:156035664-156068859:+	0.947162	4.21863e-11	4.40028e-09
Sned1	208777	chr1:93235897-93296448:+	2.43817	4.36509e-11	4.52422e-09
Rgs6	50779	chr12:82616925-83162056:+	2.20921	4.39892e-11	4.53061e-09
Grap	71520	chr11:61653321-61672777:+	-2.28385	4.68089e-11	4.7909e-09
H2afx	15270	chr9:44334715-44336073:+	-1.39049	6.24685e-11	6.35394e-09
Furin	18550	chr7:80389194-80405436:-	-1.30823	6.44432e-11	6.51433e-09
Zfp809	235047	chr9:22225703-22243354:+	1.25148	6.49763e-11	6.52793e-09
4930570G19Rik	329782	chr3:156546753-156561746:-	-2.61361	6.79756e-11	6.76649e-09
Irf8	15900	chr8:120736358-120756692:+	1.88214	6.81773e-11	6.76649e-09
Gypc	71683	chr18:32528320-32560034:-	1.35784	6.9595e-11	6.86559e-09
2300009A05Rik	69478	chr9:63394447-63399244:-	-1.36106	7.29227e-11	7.15079e-09
Accs	329470	chr2:93833467-93849943:-	-0.862227	8.39447e-11	8.18261e-09
Slc33a1	11416	chr3:63942324-63964733:-	1.03813	8.47568e-11	8.21288e-09
E230029C05Rik	319711	chr7:90029159-90049071:+	-1.38632	8.86482e-11	8.53943e-09
Gadd45g	23882	chr13:51846675-51848474:+	-1.66331	9.15838e-11	8.77062e-09
Arhgef18	102098	chr8:3393008-3456600:+	-1.80059	9.68826e-11	9.22412e-09
Phlda1	21664	chr10:111506286-111508649:+	-1.82846	1.07614e-10	1.01866e-08
Rnf130	59044	chr11:50025331-50125719:+	-0.702191	1.19732e-10	1.12466e-08
Ube2l6	56791	chr2:84798828-84810003:+	1.55922	1.20186e-10	1.12466e-08
Parp9	80285	chr16:35938470-35972621:+	1.1804	1.33451e-10	1.2417e-08
Cd177	68891	chr7:24743983-24760311:-	-2.99186	1.4802e-10	1.36948e-08
Camkmt	73582	chr17:85090700-85458580:+	-1.18562	1.59952e-10	1.47156e-08
Mical3	194401	chr6:120931546-121131022:-	1.28074	1.62711e-10	1.48858e-08
Dpep2	319446	chr8:105984946-105996423:-	-1.90862	1.68045e-10	1.52884e-08
Cmtm7	102545	chr9:114756836-114781993:-	-1.29963	1.85726e-10	1.68036e-08
Dennd2a	209773	chr6:39462378-39557834:-	-1.67397	2.01908e-10	1.81673e-08
Tmem88	67020	chr11:69396516-69398234:-	-2.12426	2.03308e-10	1.81933e-08
Slfn10-ps	237887	chr11:83028126-83040533:-	2.15603	2.11005e-10	1.87795e-08
Birc2	11797	chr9:7818226-7837057:-	1.23417	2.31195e-10	2.02462e-08
Ktn1	16709	chr14:47649311-47736564:+	1.1647	2.30818e-10	2.02462e-08
Rnf115	67845	chr3:96727611-96791155:+	0.976101	2.29739e-10	2.02462e-08
Agmo	319660	chr12:37241639-37581932:+	-2.6557	2.42674e-10	2.10266e-08
Dnm1l	74006	chr16:16312228-16359031:-	1.11827	2.42306e-10	2.10266e-08
Tob1	22057	chr11:94211454-94215492:+	-1.48288	2.44044e-10	2.1034e-08
Nsun4	72181	chr4:116031770-116053876:-	0.870992	2.4707e-10	2.11834e-08
4930481A15Rik	74931	chr19:5406815-5422847:+	-1.33624	2.52715e-10	2.15545e-08
Pbx3	18516	chr2:34171457-34372045:-	-1.13008	2.58277e-10	2.19147e-08
Myo15	17910	chr11:60469339-60528368:+	-2.06748	2.6834e-10	2.26513e-08
Slc44a5	242259	chr3:153973436-154271720:+	3.00042	2.93427e-10	2.46418e-08
Cdk17	237459	chr10:93160876-93241342:+	1.02443	2.98567e-10	2.49456e-08
Xaf1	327959	chr11:72301629-72313733:+	1.24105	3.18687e-10	2.64915e-08
Arhgef39	230098	chr4:43496144-43499660:-	-1.50544	3.2133e-10	2.65762e-08
Glipr2	384009	chr4:43957702-43979118:+	1.3427	3.31089e-10	2.72458e-08
Bco2	170752	chr9:50533087-50555138:-	-1.52534	3.54107e-10	2.88501e-08

## Sheet: CD103-HDE vs CD103
Top 200 DEGs (CD103-HDE vs CD103) as identified by DESeq2							(DEG) tests were performed with DESeq2, which uses the Wald test. The test was two-sided, and the p-values were adjusted by the Benjamini-Hochberg method.
gene	EntrezID	mm10 coordinates	log2FC	p-value	adjusted p-value
Pcgf5	76073	chr19:36379067-36456204:+	1.74492	4.15176e-40	6.33974e-36
Prdm1	12142	chr10:44437174-44458748:-	2.64432	1.24119e-33	9.47649e-30
Herc6	67138	chr6:57580992-57665136:+	1.68349	6.75795e-25	3.43979e-21
Glipr2	384009	chr4:43957702-43979118:+	2.13071	2.27428e-23	8.68208e-20
Ifi47	15953	chr11:49076587-49096987:+	2.53105	1.54912e-21	4.73102e-18
Samsn1	67742	chr16:75858794-75909266:-	1.69036	8.17242e-21	2.07988e-17
Gypc	71683	chr18:32528320-32560034:-	1.93864	2.60432e-20	4.97099e-17
Il1rn	16181	chr2:24336860-24351491:+	2.81615	2.4307e-20	4.97099e-17
Il2ra	16184	chr2:11642792-11693194:+	2.55949	4.95841e-20	8.41276e-17
Oas2	246728	chr5:120730333-120749848:-	2.75361	5.91975e-20	9.03946e-17
Gm12250	631323	chr11:58183843-58190198:+	2.9187	9.67219e-20	1.34268e-16
Ndrg1	17988	chr15:66929318-66969641:-	1.75942	1.34556e-19	1.71223e-16
Gbp5	229898	chr3:142496934-142522344:+	2.74158	3.67799e-19	4.32023e-16
Stat4	20849	chr1:51987148-52107189:+	2.17628	1.45587e-18	1.58794e-15
Car13	71934	chr3:14641727-14663002:+	2.16781	1.06743e-17	1.08664e-14
Tmem176a	66058	chr6:48841483-48845364:+	1.82037	2.50532e-17	2.39101e-14
Birc2	11797	chr9:7818226-7837057:-	1.6187	9.89988e-17	8.86929e-14
Il2rg	16186	chrX:101264385-101268255:-	1.43894	1.0455e-16	8.86929e-14
Uap1	107652	chr1:170141223-170174964:-	1.29443	1.2854e-16	1.03306e-13
Oasl2	23962	chr5:114896934-114912245:+	2.17554	1.59802e-16	1.22009e-13
Catsperg1	320225	chr7:29181532-29214033:-	2.04982	1.82674e-16	1.26792e-13
Cd1d1	12479	chr3:86995836-86999340:-	2.60787	1.7823e-16	1.26792e-13
Tmem131l	229473	chr3:83898287-84040161:-	1.05824	3.30667e-16	2.19534e-13
Zfand6	65098	chr7:84615054-84679351:-	1.47502	4.3233e-16	2.7507e-13
Fabp5	16592	chr3:10012585-10016610:+	3.17661	4.73215e-16	2.8904e-13
Ndrg2	29811	chr14:51905271-51913488:-	3.37904	5.63021e-16	3.30667e-13
Large1	16795	chr8:72814598-73353540:-	1.70869	2.26106e-15	1.23309e-12
Plgrkt	67759	chr19:29348677-29361871:-	1.87155	2.21523e-15	1.23309e-12
Idi1	319554	chr13:8885606-8892396:+	2.04888	2.6563e-15	1.39868e-12
Tnfsf13b	24099	chr8:10006467-10035999:+	-1.23295	3.33798e-15	1.69903e-12
Hsf2	15500	chr10:57486385-57513143:+	1.46525	3.68422e-15	1.81477e-12
Zbp1	58203	chr2:173206612-173218922:-	1.93282	3.9759e-15	1.89725e-12
Cd37	12493	chr7:45233632-45239115:-	-1.21711	5.13259e-15	2.37499e-12
Ggta1	14594	chr2:35400179-35461449:-	1.27801	5.42731e-15	2.4375e-12
Cxcr5	12145	chr9:44511787-44526421:-	2.51813	7.62651e-15	3.32734e-12
Dram1	71712	chr10:88322804-88357075:-	2.49701	1.4762e-14	6.26157e-12
Vopp1	232023	chr6:57752264-57825125:-	1.49925	1.90015e-14	7.84195e-12
Adap1	231821	chr5:139271876-139325464:-	2.10655	1.98322e-14	7.96941e-12
Tmem19	67226	chr10:115340740-115362262:-	1.12121	2.09166e-14	8.18967e-12
Slamf1	27218	chr1:171767132-171801184:+	3.64509	3.8258e-14	1.4605e-11
Rasa2	114713	chr9:96539300-96631503:-	1.27263	4.74996e-14	1.76907e-11
AW011738	100382	chr4:156203284-156206028:+	3.04917	6.59462e-14	2.39762e-11
Rsad2	58185	chr12:26442743-26456452:-	2.21823	7.61235e-14	2.70327e-11
Tgtp2	100039796	chr11:49057196-49064212:-	1.93641	1.05898e-13	3.67513e-11
Cxcl3	330122	chr5:90786101-90788093:+	6.47409	1.49551e-13	5.07477e-11
Cdk17	237459	chr10:93160876-93241342:+	1.21389	1.5507e-13	5.14766e-11
Ypel3	66090	chr7:126776975-126780514:+	-1.19179	1.8016e-13	5.85327e-11
Pdcd1lg2	58205	chr19:29410919-29472927:+	2.63129	2.04538e-13	6.50686e-11
Cercam	99151	chr2:29869494-29882840:+	2.03495	2.3484e-13	7.31838e-11
Anxa4	11746	chr6:86736840-86793584:-	0.973001	3.49864e-13	1.06015e-10
Cd300lf	246746	chr11:115116214-115133992:-	3.36098	3.61021e-13	1.06015e-10
Fas	14102	chr19:34290659-34327770:+	1.42213	3.58534e-13	1.06015e-10
Fscn1	14086	chr5:142960355-142973189:+	2.18397	4.19207e-13	1.20779e-10
Gins3	78833	chr8:95633559-95645059:+	1.53442	1.15068e-12	3.25388e-10
Slc44a5	242259	chr3:153973436-154271720:+	3.52458	1.32594e-12	3.68129e-10
Stra6	20897	chr9:58129088-58153997:+	3.68382	1.57585e-12	4.29701e-10
Agrn	11603	chr4:156165290-156197488:-	1.92597	1.85389e-12	4.96647e-10
Gstt1	14871	chr10:75783813-75798584:-	2.0565	2.04582e-12	5.38616e-10
Zfp872	619310	chr9:22188166-22202123:+	2.49025	2.14655e-12	5.55555e-10
Slc33a1	11416	chr3:63942324-63964733:-	1.1127	2.42555e-12	6.17302e-10
Tm4sf5	75604	chr11:70505274-70511183:+	2.08486	2.74456e-12	6.87039e-10
Nudt17	78373	chr3:96705892-96708560:-	2.34205	2.96681e-12	7.30697e-10
Clec2d	93694	chr6:129180615-129186535:+	1.61469	3.31265e-12	8.02923e-10
Lmo1	109594	chr7:109138565-109175207:-	-1.27269	4.26805e-12	1.01833e-09
Clec2i	93675	chr6:128887587-128898167:+	1.58251	4.77358e-12	1.12142e-09
1700020L24Rik	66330	chr11:83437694-83441232:+	-1.74364	6.21805e-12	1.43863e-09
Clec4n	56620	chr6:123229843-123247024:+	4.15503	7.82498e-12	1.78339e-09
Gm13546	100042926	chr2:58163974-58177063:+	1.69466	9.18486e-12	2.06254e-09
Spn	20737	chr7:127132232-127137823:-	-1.38163	1.00719e-11	2.22895e-09
AW112010	107350	chr19:11047612-11050566:-	1.87713	1.02559e-11	2.23725e-09
Atrnl1	226255	chr19:57611034-58133340:+	2.53095	1.35314e-11	2.9102e-09
Poglut1	224143	chr16:38525058-38550256:-	1.10453	1.44705e-11	3.06896e-09
Tnfrsf4	22163	chr4:156013695-156016589:+	2.0724	1.64107e-11	3.43277e-09
Npr1	18160	chr3:90450592-90465866:-	2.1762	1.96732e-11	4.05959e-09
Carmil3	268747	chr14:55491093-55508264:+	2.84773	2.07948e-11	4.23381e-09
Spata13	219140	chr14:60634705-60764556:+	-1.21459	2.43069e-11	4.88377e-09
Cfb	14962	chr17:34856374-34862514:-	3.67083	2.61034e-11	5.11024e-09
Chpt1	212862	chr10:88472813-88503970:-	1.08307	2.58312e-11	5.11024e-09
Kirrel	170643	chr3:87078592-87174747:-	2.75463	2.65951e-11	5.1406e-09
Ifi204	15951	chr1:173747294-173766919:-	2.16409	2.75368e-11	5.25609e-09
Pcyt1a	13026	chr16:32430921-32475065:+	1.17208	3.0456e-11	5.74153e-09
Tmem176b	65963	chr6:48833811-48841374:-	1.75614	3.13543e-11	5.83879e-09
Cd163	93671	chr6:124304651-124330527:+	-1.88791	3.71967e-11	6.84329e-09
Il21r	60504	chr7:125603429-125633570:+	2.30436	3.84332e-11	6.98661e-09
Pfkfb3	170768	chr2:11471431-11553929:-	1.22373	3.91505e-11	7.03327e-09
Irgm1	15944	chr11:48865249-48871346:-	1.30728	4.32241e-11	7.6748e-09
Tdh	58865	chr14:63492347-63509092:-	2.99985	4.99969e-11	8.77532e-09
Gbp2	14469	chr3:142620663-142638008:+	2.39184	5.169e-11	8.96938e-09
Pla1a	85031	chr16:38396117-38433145:-	1.8987	5.5057e-11	9.44629e-09
Arap2	212285	chr5:62602446-62766177:-	1.70312	5.65664e-11	9.59743e-09
Vsig10	231668	chr5:117319266-117355006:+	1.79952	6.77767e-11	1.13731e-08
Mxd1	17119	chr6:86647045-86669159:-	1.20126	7.48454e-11	1.24227e-08
Ip6k3	271424	chr17:27143971-27167764:-	2.07922	7.91676e-11	1.29988e-08
Cd274	60533	chr19:29367438-29388094:+	2.15474	8.30331e-11	1.33921e-08
Gbp4	17472	chr5:105115767-105139586:-	2.35463	8.33171e-11	1.33921e-08
Galnt6	207839	chr15:100689915-100729376:-	3.23561	1.01458e-10	1.61381e-08
Gatsl2	80909	chr5:134099748-134141758:+	1.70921	1.16223e-10	1.82962e-08
Nsun4	72181	chr4:116031770-116053876:-	0.894224	1.17535e-10	1.83139e-08
Ifit3	15959	chr19:34583529-34588982:+	2.37848	1.30195e-10	2.00816e-08
Arl5c	217151	chr11:97989580-97996173:-	1.3522	1.61533e-10	2.4666e-08
Snn	20621	chr16:11066298-11074986:+	2.09318	1.64603e-10	2.48861e-08
Osm	18413	chr11:4236785-4241026:+	1.91396	1.69968e-10	2.54452e-08
Ptpn3	545622	chr4:57190841-57301837:-	1.71246	1.99534e-10	2.95814e-08
Adamts10	224697	chr17:33524085-33553782:+	-1.17474	2.12825e-10	3.12485e-08
Exoc3l4	74190	chr12:111417430-111431680:+	2.17657	2.19436e-10	3.19123e-08
Zfp626	71163	chr7:27807196-27822916:+	0.951625	2.4231e-10	3.49064e-08
Ssbp3	72475	chr4:106911470-107049694:+	-0.860687	2.61507e-10	3.73197e-08
Sphk1	20698	chr11:116531911-116536675:+	1.78863	3.76235e-10	5.31954e-08
Vwa5a	67776	chr9:38718268-38743337:+	1.2814	4.36609e-10	6.11653e-08
Spib	272382	chr7:44525995-44532071:-	2.60708	4.75227e-10	6.59701e-08
Dpysl5	65254	chr5:30711895-30799369:+	2.91423	5.11402e-10	6.96632e-08
Fam49a	76820	chr12:12262139-12376361:+	1.67221	5.15517e-10	6.96632e-08
Wfdc17	100034251	chr11:83704056-83706269:+	2.11751	5.09887e-10	6.96632e-08
Fli1	14247	chr9:32422204-32541452:-	-1.1929	5.58408e-10	7.47973e-08
Ddx58	230073	chr4:40203777-40239825:-	2.06662	5.65064e-10	7.50307e-08
Zfp951	626391	chr5:104813168-104860068:-	1.40052	5.90834e-10	7.77762e-08
Mreg	381269	chr1:72159233-72212307:-	2.06907	6.30849e-10	8.23338e-08
Ccr7	12775	chr11:99144199-99155077:-	2.05995	6.9282e-10	8.90131e-08
Rgs12	71729	chr5:34949448-35033593:+	1.66373	6.93684e-10	8.90131e-08
Ktn1	16709	chr14:47649311-47736564:+	1.13374	7.01181e-10	8.92253e-08
Trim43b	666747	chr9:89084624-89092835:-	4.85887	7.58464e-10	9.57169e-08
Pnpla8	67452	chr12:44269154-44313435:+	1.05192	7.69929e-10	9.63674e-08
5430437J10Rik	71432	chr15:5496318-5594983:+	2.25531	1.18028e-09	1.46142e-07
Mbd1	17190	chr18:74268288-74282684:+	0.674974	1.18675e-09	1.46142e-07
Gm20324	100504637	chr15:82899080-82905816:+	-1.31171	1.30444e-09	1.5935e-07
Gmps	229363	chr3:63976143-64019078:+	0.937652	1.39287e-09	1.68803e-07
Ikzf4	22781	chr10:128632415-128645993:-	2.24202	1.44873e-09	1.7419e-07
Fam169b	434197	chr7:68273839-68363092:+	4.00094	1.6347e-09	1.95014e-07
Art2a-ps	11871	chr7:101552453-101560865:-	2.27152	1.7725e-09	2.09815e-07
Lamp1	16783	chr8:13159161-13175338:+	1.23553	1.97612e-09	2.32118e-07
Cass4	320664	chr2:172393794-172433757:+	-0.879715	2.03025e-09	2.36656e-07
Slfn1	20555	chr11:83116845-83122659:+	1.94612	2.17869e-09	2.5014e-07
Traf2	22030	chr2:25517982-25546940:-	0.947791	2.17031e-09	2.5014e-07
Osgin2	209212	chr4:15997121-16013877:-	0.994713	2.61165e-09	2.97611e-07
Rap2b	74012	chr3:61364507-61368703:+	1.08463	2.91006e-09	3.29161e-07
Rragd	52187	chr4:32982998-33022180:+	2.17473	2.95956e-09	3.32298e-07
Tmem123	71929	chr9:7764077-7794332:+	1.16036	3.08565e-09	3.43926e-07
Ino80dos	100380944	chr1:63114471-63158295:+	1.62575	3.39809e-09	3.76006e-07
Swap70	20947	chr7:110221703-110283506:+	0.928474	4.34446e-09	4.77265e-07
Bmyc	107771	chr2:25706879-25707719:+	-1.17825	4.53504e-09	4.94643e-07
Rasgrp1	19419	chr2:117279993-117342877:-	1.946	4.57638e-09	4.95613e-07
Rftn1	76438	chr17:49993307-50190497:-	1.14694	4.81075e-09	5.17325e-07
H2-Oa	15001	chr17:34092379-34095234:+	-1.03409	5.34486e-09	5.69329e-07
Rabgap1l	29809	chr1:160219174-160792938:-	0.95782	5.36892e-09	5.69329e-07
Stard7	99138	chr2:127270229-127298934:+	1.02544	5.98463e-09	6.30244e-07
Cdk5r1	12569	chr11:80477023-80481184:+	1.81957	6.32929e-09	6.61975e-07
Tspan3	56434	chr9:56135884-56161070:-	1.34321	6.48642e-09	6.73794e-07
Ank	11732	chr15:27466677-27594907:+	-0.847066	6.62851e-09	6.83901e-07
P2rx7	18439	chr5:122643911-122691432:+	-1.29801	7.46598e-09	7.65138e-07
Nipal1	70701	chr5:72647796-72671078:+	1.7507	7.70926e-09	7.84803e-07
Laptm4b	114128	chr15:34238026-34284295:+	1.51677	7.85011e-09	7.93849e-07
Il4ra	16190	chr7:125552282-125579474:+	1.41789	8.02941e-09	8.06639e-07
Rcsd1	226594	chr1:165648945-165708094:-	0.936438	8.14167e-09	8.1257e-07
Mical3	194401	chr6:120931546-121131022:-	1.15667	9.15032e-09	9.07308e-07
Tgtp1	21822	chr11:48985329-48992246:-	2.62168	1.04282e-08	1.02734e-06
Adora2a	11540	chr10:75316877-75334792:+	1.86338	1.1012e-08	1.07791e-06
Pgap2	233575	chr7:102210335-102238564:+	0.883536	1.10979e-08	1.0794e-06
Gbp3	55932	chr3:142560052-142573212:+	2.08045	1.1302e-08	1.09228e-06
Plxnc1	54712	chr10:94790866-94944578:-	1.50285	1.23533e-08	1.18639e-06
Msantd4	78100	chr9:4383537-4386869:+	0.832828	1.29232e-08	1.23336e-06
Fam60a	56306	chr6:148921059-148946432:-	1.79374	1.39967e-08	1.32752e-06
Dpep2	319446	chr8:105984946-105996423:-	-1.6934	1.42871e-08	1.34669e-06
Foxp4	74123	chr17:47867133-47924632:-	1.43907	1.45555e-08	1.36357e-06
Aldh1a2	19378	chr9:71215789-71296243:+	1.49813	1.51938e-08	1.41469e-06
Inhba	16323	chr13:16011851-16031609:+	4.27019	1.69707e-08	1.57056e-06
Nlrc5	434341	chr8:94472763-94527272:+	1.19732	1.72963e-08	1.59105e-06
Rras2	66922	chr7:114046782-114117781:-	1.48343	1.95204e-08	1.78489e-06
Tnfrsf9	21942	chr4:150920155-150946102:+	1.9061	1.98241e-08	1.80187e-06
Gucd1	68778	chr10:75506814-75517972:-	1.25275	2.04761e-08	1.85012e-06
Uba52	22186	chr8:70508263-70510417:-	-1.29742	2.13635e-08	1.91894e-06
Cabp4	73660	chr19:4135423-4139609:-	2.13555	2.27576e-08	2.03222e-06
Gng4	14706	chr13:13784059-13827895:+	1.84231	2.30691e-08	2.04805e-06
Fancc	14088	chr13:63304709-63431745:-	0.84835	2.32753e-08	2.04943e-06
Il18bp	16068	chr7:102015077-102018155:-	1.29404	2.3353e-08	2.04943e-06
Apobec1	11810	chr6:122577792-122602444:-	1.20421	2.38198e-08	2.07844e-06
Rpl18a	76808	chr8:70894722-70897443:-	-1.40588	2.39851e-08	2.08098e-06
2300009A05Rik	69478	chr9:63394447-63399244:-	-1.13561	2.44356e-08	2.10809e-06
Ifi208	100033459	chr1:173673680-173698392:+	2.19839	2.5165e-08	2.15882e-06
Ifitm6	213002	chr7:141015812-141016892:-	-1.69136	2.55637e-08	2.18077e-06
Gpr152	269053	chr19:4139799-4145740:+	2.91138	2.82437e-08	2.39601e-06
Nrde2	217827	chr12:100125450-100159653:-	0.789833	2.88931e-08	2.43756e-06
AI987944	233168	chr7:41372930-41393379:-	0.959197	2.9339e-08	2.44812e-06
Arhgap28	268970	chr17:67842708-68004108:-	2.07513	2.92853e-08	2.44812e-06
Cd8a	12525	chr6:71373427-71379171:+	2.47918	2.95529e-08	2.45257e-06
4921511I17Rik	70858	chr12:12351522-12392475:-	3.45459	3.07787e-08	2.52871e-06
Tpt1	22070	chr14:75845256-75848303:+	-0.851657	3.08015e-08	2.52871e-06
Gk	14933	chrX:85701937-85776819:-	0.963305	3.21541e-08	2.62563e-06
Ltb4r1	16995	chr14:55765962-55768492:+	-1.02449	3.27645e-08	2.66124e-06
Sh2d3c	27387	chr2:32721055-32755007:+	-1.2096	3.36736e-08	2.72061e-06
Ramp1	51801	chr1:91179822-91225196:+	-1.12804	3.81907e-08	3.06933e-06
Csrp1	13007	chr1:135729197-135752229:+	0.945151	3.9061e-08	3.12283e-06
Ms4a4c	64380	chr19:11407661-11427246:+	1.68359	3.98058e-08	3.16581e-06
Ric1	226089	chr19:29522282-29605921:+	1.22523	4.24357e-08	3.35747e-06
Unc93b1	54445	chr19:3935186-3949340:+	-1.06164	4.83718e-08	3.80741e-06
Clip2	269713	chr5:134489383-134552434:-	1.06181	4.97549e-08	3.89619e-06
Ube2l6	56791	chr2:84798828-84810003:+	1.3192	5.03064e-08	3.91928e-06
Eid2	386655	chr7:28267881-28269168:+	3.20145	5.20483e-08	4.0344e-06
Ankrd33b	67434	chr15:31291479-31367759:-	1.82813	5.76886e-08	4.40566e-06
Hat1	107435	chr2:71389260-71441622:+	1.03312	5.77034e-08	4.40566e-06
Plek2	27260	chr12:78888697-78906938:-	2.3394	5.76131e-08	4.40566e-06

## Sheet: LY6C-HDE vs PreDC
Top 200 DEGs (LY6C-HDE vs PreDC) as identified by DESeq2							(DEG) tests were performed with DESeq2, which uses the Wald test. The test was two-sided, and the p-values were adjusted by the Benjamini-Hochberg method.
gene	EntrezID	mm10 coordinates	log2FC	p-value	adjusted p-value
Il1b	16176	chr2:129364578-129371139:-	10.6807	0	0
Cd83	12522	chr13:43785112-43803133:+	8.69301	6.65835e-271	5.56937e-267
Tgfbi	21810	chr13:56609603-56639339:+	6.29593	8.19838e-231	4.57169e-227
Cd300ld	217305	chr11:114982446-114989886:-	6.88164	5.67819e-230	2.37476e-226
Mafb	16658	chr2:160363677-160367065:-	9.02772	6.27329e-228	2.09892e-224
Axl	26362	chr7:25756500-25788733:-	7.58656	2.9601e-224	8.25324e-221
Cd14	12475	chr18:36725064-36726815:-	7.6131	1.53432e-203	3.6668e-200
Anxa4	11746	chr6:86736840-86793584:-	4.1153	1.92597e-203	4.02745e-200
C1qb	12260	chr4:136880145-136886177:-	11.8698	4.00562e-203	7.44555e-200
Cxcl16	66102	chr11:70454234-70459984:-	8.92389	5.52204e-203	9.23782e-200
Il1rn	16181	chr2:24336860-24351491:+	10.0479	4.40002e-202	6.69163e-199
Ptgs2	19225	chr1:150100031-150108234:+	9.32744	1.07011e-194	1.49182e-191
Klra2	16633	chr6:131219235-131247362:-	8.53266	6.16222e-193	7.92983e-190
Slc7a11	26570	chr3:50364936-50443613:-	8.7365	2.40229e-172	2.87056e-169
Ms4a6d	68774	chr19:11586606-11604804:-	8.34635	8.1686e-165	9.11017e-162
Ccrl2	54199	chr9:111054834-111057518:-	7.95801	2.06054e-161	2.15442e-158
Slc11a1	18173	chr1:74375203-74386051:+	6.91425	1.76839e-157	1.7402e-154
Bcl2a1d	12047	chr9:88723288-88731850:-	8.69177	1.40493e-155	1.30573e-152
Lpcat2	270084	chr8:92855350-92919279:+	3.38771	4.33149e-152	3.81376e-149
Pla2g7	27226	chr17:43568451-43612201:+	9.19214	4.91324e-152	4.10968e-149
Bcl2a1b	12045	chr9:89199273-89207838:+	8.47035	2.97089e-149	2.36667e-146
F11r	16456	chr1:171437561-171464593:+	8.70025	3.12357e-149	2.37519e-146
Prdm1	12142	chr10:44437174-44458748:-	7.35241	3.28731e-149	2.39102e-146
Tlr13	279572	chrX:106143275-106160493:+	6.19196	8.13566e-148	5.67089e-145
Lilr4b	14727	chr10:51480612-51486329:+	7.89967	1.42652e-147	9.54568e-145
Cxcl2	20310	chr5:90903899-90905938:+	10.0939	4.10436e-145	2.64084e-142
C1qa	12259	chr4:136895916-136898844:-	11.2095	2.05612e-143	1.27396e-140
Neurl3	214854	chr1:36264602-36273425:-	5.03944	1.18271e-141	7.06626e-139
Dgat2	67800	chr7:99153663-99182713:-	4.15849	1.17745e-140	6.79229e-138
Adgre4	52614	chr17:55749984-55853662:+	6.49608	1.81182e-139	1.01033e-136
Lilrb4a	14728	chr10:51490898-51496611:+	6.59418	1.17527e-137	6.3423e-135
Rasgef1b	320292	chr5:99217420-99252927:-	7.07735	5.96421e-137	3.11798e-134
Ptafr	19204	chr4:132564067-132582686:+	5.57932	6.53175e-136	3.3112e-133
C1qc	12262	chr4:136889802-136892914:-	10.3377	1.03636e-135	5.09919e-133
Errfi1	74155	chr4:150855091-150868880:+	5.74543	5.99379e-131	2.86486e-128
Spint1	20732	chr2:119237360-119249513:+	9.40668	2.67775e-130	1.24433e-127
Rasgrp1	19419	chr2:117279993-117342877:-	7.8589	7.01058e-128	3.16973e-125
Ms4a4a	666907	chr19:11375488-11392915:+	6.99979	1.44191e-127	6.34783e-125
Pde4b	18578	chr4:102254742-102607262:+	4.16092	2.33166e-125	1.00016e-122
Nr4a3	18124	chr4:48045305-48086446:+	8.31477	1.48811e-124	6.22364e-122
Qpct	70536	chr17:79051906-79090378:+	6.79796	4.48895e-124	1.8316e-121
Pilrb1	170741	chr5:137852147-137858049:-	6.65281	3.54492e-123	1.41198e-120
Nod2	257632	chr8:88647347-88688474:+	5.66377	1.48888e-122	5.79243e-120
Osm	18413	chr11:4236785-4241026:+	6.92375	1.22591e-121	4.66098e-119
Clec7a	56644	chr6:129461591-129472779:-	6.62085	3.60224e-120	1.33915e-117
Nlrp1b	637515	chr11:71153102-71230733:-	7.11304	3.51518e-119	1.27838e-116
Socs3	12702	chr11:117966087-117969366:-	6.64965	4.01645e-118	1.4296e-115
Tgm2	21817	chr2:158116405-158146392:-	9.1981	1.81351e-117	6.32045e-115
C3ar1	12267	chr6:122847140-122856157:-	9.34112	7.88931e-117	2.69347e-114
Ccl17	20295	chr8:94810453-94812036:+	8.43496	7.57277e-114	2.5337e-111
2510009E07Rik	72190	chr16:21649045-21694665:-	5.88593	1.36465e-112	4.47631e-110
Slfn1	20555	chr11:83116845-83122659:+	7.67196	8.95256e-112	2.88014e-109
AA467197	433470	chr2:122637887-122641076:+	9.58115	1.23971e-111	3.91302e-109
Tnfrsf1b	21938	chr4:145212368-145246870:-	3.03863	2.14754e-110	6.65299e-108
Ets2	23872	chr16:95702407-95721049:+	5.10539	2.45384e-108	7.46369e-106
Prr5	109270	chr15:84663206-84706402:+	-4.48242	3.04042e-108	9.08271e-106
Ifit1bl1	667373	chr19:34592888-34601968:-	7.68275	9.64018e-108	2.82931e-105
Trp53inp2	68728	chr2:155381856-155389847:+	4.99074	1.47478e-107	4.25374e-105
Parp12	243771	chr6:39086412-39118349:-	3.796	1.21581e-106	3.44734e-104
Wnt11	22411	chr7:98835112-98854747:+	8.86567	1.05003e-105	2.92765e-103
Chd7	320790	chr4:8690406-8868449:+	4.87436	1.23822e-105	3.39577e-103
Egr2	13654	chr10:67537869-67542188:+	8.41026	2.20301e-105	5.94421e-103
Il1r2	16178	chr1:40084768-40125226:+	7.6492	3.16476e-105	8.4037e-103
Cdkn1a	12575	chr17:29090979-29100722:+	5.48446	8.57281e-104	2.24085e-101
Apobec1	11810	chr6:122577792-122602444:-	4.62141	1.17964e-103	3.03602e-101
Fas	14102	chr19:34290659-34327770:+	5.20277	1.7168e-103	4.35158e-101
Ccl22	20299	chr8:94745684-94751388:+	7.36633	2.76874e-102	6.91317e-100
Lmna	16905	chr3:88481148-88503352:-	7.04117	3.41822e-102	8.40932e-100
App	11820	chr16:84954436-85173707:-	4.03151	3.07278e-101	7.44993e-99
Zmynd15	574428	chr11:70459433-70466201:+	7.64246	4.38392e-101	1.0477e-98
Bcl2a1a	12044	chr9:88956920-88962416:+	8.84445	7.99742e-101	1.88435e-98
Maff	17133	chr15:79346621-79359076:+	5.39519	8.55725e-100	1.98825e-97
Hmox1	15368	chr8:75093618-75100593:+	5.68743	2.71165e-99	6.21414e-97
Pxdc1	66895	chr13:34627841-34652681:-	9.72936	7.79477e-99	1.76214e-96
Mmp14	17387	chr14:54431598-54442456:+	7.73593	1.30828e-98	2.91816e-96
Tnip3	414084	chr6:65590398-65634040:+	8.02525	7.25452e-98	1.59685e-95
Cdkn2c	12580	chr4:109660876-109666756:-	-3.87888	5.32008e-97	1.15584e-94
H2afx	15270	chr9:44334715-44336073:+	-4.43004	6.03667e-97	1.29471e-94
Dab2	13132	chr15:6299789-6440709:+	8.5599	9.58484e-96	2.02968e-93
Mgl2	216864	chr11:70130357-70137542:+	6.82602	9.02129e-95	1.88647e-92
Gm9733	751864	chr3:15296551-15332302:-	7.54339	1.89354e-94	3.91074e-92
Flrt3	71436	chr2:140658198-140671476:-	9.44653	8.25631e-94	1.68439e-91
Aldh1a2	19378	chr9:71215789-71296243:+	6.64359	3.59109e-93	7.23799e-91
Rab20	19332	chr8:11453977-11478499:-	7.80366	9.44659e-93	1.88133e-90
Ramp3	56089	chr11:6658533-6677475:+	6.27455	2.47298e-92	4.86712e-90
Cxcl9	17329	chr5:92321331-92328079:-	7.43365	7.80086e-92	1.51745e-89
Msr1	20288	chr8:39581700-39642678:-	9.44281	5.60535e-91	1.07784e-88
Sulf2	72043	chr2:166073899-166155683:-	4.56099	1.19773e-90	2.27691e-88
Mxd1	17119	chr6:86647045-86669159:-	3.73569	3.60719e-90	6.7803e-88
Cstb	13014	chr10:78425670-78427622:+	3.48991	5.03752e-90	9.36363e-88
Adam8	11501	chr7:139978932-139992562:-	5.23401	7.78677e-90	1.43148e-87
Incenp	16319	chr19:9872297-9899533:-	-2.96823	6.88016e-89	1.25107e-86
Slc13a3	114644	chr2:165405295-165473197:-	8.08326	7.79295e-89	1.40181e-86
Cd80	12519	chr16:38458933-38486932:+	6.96127	3.90301e-88	6.9461e-86
Adgre1	13733	chr17:57358686-57483529:+	5.33335	3.95885e-88	6.97132e-86
Fosl2	14284	chr5:32136472-32157839:+	4.50589	9.61112e-87	1.67484e-84
Lima1	65970	chr15:99778468-99875456:-	3.31473	2.54276e-86	4.38535e-84
BC035044	232406	chr6:128848044-128891124:-	-2.64578	3.92334e-86	6.6973e-84
Thbs1	21825	chr2:118111876-118127133:+	6.95437	1.59473e-85	2.69478e-83
Ifit3	15959	chr19:34583529-34588982:+	7.29365	5.88364e-85	9.84274e-83
Zbp1	58203	chr2:173206612-173218922:-	4.79813	9.2577e-85	1.53339e-82
Myb	17863	chr10:21124930-21160984:-	-6.86774	1.02226e-84	1.67661e-82
Tbxas1	21391	chr6:38918986-39084579:+	4.24916	1.68901e-83	2.74324e-81
Il1bos	329514	chr2:129369902-129375733:+	8.4824	3.56013e-83	5.72668e-81
Stab1	192187	chr14:31139017-31168641:-	8.45561	1.65448e-82	2.63599e-80
Spon1	233744	chr7:113765998-114043375:+	7.41944	3.07348e-81	4.8506e-79
Cd302	66205	chr2:60251993-60284484:-	3.90895	4.0551e-80	6.33997e-78
Atf3	11910	chr1:191170297-191183333:-	7.22191	1.15922e-79	1.79561e-77
Cd86	12524	chr16:36603869-36666077:-	4.92944	1.32206e-79	2.02905e-77
Traf1	22029	chr2:34941750-34961772:-	5.42223	1.8318e-79	2.78584e-77
Ocstamp	74614	chr2:165395450-165400394:-	7.59396	4.36692e-79	6.58146e-77
Crem	12916	chr18:3266354-3337589:-	4.62119	3.74522e-78	5.59409e-76
Ifrd1	15982	chr12:40203129-40223189:-	4.54426	1.93244e-77	2.86087e-75
Ctsc	13032	chr7:88278085-88315861:+	3.90567	1.69665e-76	2.48976e-74
Clec4a2	26888	chr6:123122690-123143999:+	6.1942	2.94912e-76	4.29007e-74
Timp1	21857	chrX:20870166-20874737:+	8.17932	1.3239e-75	1.90927e-73
Hopx	74318	chr5:77086986-77115123:-	3.80937	2.10024e-75	3.00299e-73
Lyz2	17105	chr10:117277541-117282272:-	4.98938	6.33537e-75	8.98173e-73
Havcr2	171285	chr11:46454931-46481254:+	4.70136	9.45762e-75	1.32955e-72
Il2rg	16186	chrX:101264385-101268255:-	3.1602	1.02998e-74	1.43588e-72
Gadd45g	23882	chr13:51846675-51848474:+	4.91481	1.32325e-74	1.82948e-72
Rabgef1	56715	chr5:130171819-130214337:+	2.80491	4.03082e-74	5.52717e-72
Ttc39b	69863	chr4:83220301-83324189:-	6.30092	9.93296e-74	1.35096e-71
Dusp8	18218	chr7:142079487-142095284:-	7.55067	2.03791e-73	2.74937e-71
Maf	17132	chr8:115703253-115706894:-	5.66184	5.43429e-73	7.27282e-71
E230029C05Rik	319711	chr7:90029159-90049071:+	4.95516	2.30666e-72	3.06255e-70
Ltb4r1	16995	chr14:55765962-55768492:+	3.39584	4.37917e-72	5.76844e-70
Rsad2	58185	chr12:26442743-26456452:-	5.26708	1.55927e-71	2.03789e-69
Cbr3	109857	chr16:93683219-93690991:+	5.54831	6.48615e-71	8.41139e-69
Oasl2	23962	chr5:114896934-114912245:+	4.65247	9.44881e-71	1.21592e-68
Clec4n	56620	chr6:123229843-123247024:+	10.8851	2.22538e-69	2.84186e-67
Nr4a2	18227	chr2:57107226-57124003:-	5.47925	2.52455e-69	3.19949e-67
Cdc20	107995	chr4:118432901-118437343:-	-5.16209	5.06114e-69	6.366e-67
Hap1	15114	chr11:100347327-100356141:-	7.21995	1.67462e-68	2.09065e-66
Vegfa	22339	chr17:46016993-46032377:-	5.61376	2.11814e-68	2.62477e-66
Lif	16878	chr11:4257568-4272514:+	8.56914	4.7636e-68	5.85957e-66
Fam83d	71878	chr2:158768099-158786637:+	-4.75948	8.9455e-68	1.09233e-65
Ifi204	15951	chr1:173747294-173766919:-	5.58434	3.51029e-67	4.25534e-65
Myof	226101	chr19:37899036-38043577:-	6.67066	5.51296e-67	6.63499e-65
Pilrb2	545812	chr5:137865829-137871758:-	6.97397	1.11285e-66	1.32977e-64
Gpr132	56696	chr12:112850876-112860916:-	3.79552	8.75352e-66	1.03856e-63
Slamf9	98365	chr1:172475360-172478409:+	6.12657	2.76431e-65	3.25664e-63
Dcstamp	75766	chr15:39745930-39760938:+	8.72534	3.24009e-65	3.77782e-63
Treml4	224840	chr17:48264295-48275358:+	5.35366	3.25188e-65	3.77782e-63
Lrrc32	434215	chr7:98494222-98501830:+	7.13643	5.03113e-65	5.80453e-63
Il1a	16175	chr2:129299610-129309972:-	8.71696	6.09412e-65	6.98278e-63
H2afv	77605	chr11:6427226-6444443:-	-2.74895	7.58107e-65	8.62747e-63
Troap	78733	chr15:99074973-99083409:+	-4.9212	9.35326e-65	1.05723e-62
Fam117a	215512	chr11:95337018-95381872:+	-3.20449	2.49936e-64	2.80616e-62
Hfe	15216	chr13:23702034-23710854:-	3.4552	2.95564e-64	3.29633e-62
Ier3	15937	chr17:35821713-35822911:+	5.60213	8.83798e-64	9.79143e-62
Tubb6	67951	chr18:67390731-67402749:+	4.42012	1.96741e-63	2.16531e-61
Gla	11605	chrX:134588169-134601005:-	3.57617	2.52327e-63	2.75894e-61
Nr4a1	15370	chr15:101266846-101274794:+	5.53259	3.55944e-63	3.86662e-61
Plekhg1	213783	chr10:3740377-3967302:+	4.2378	8.37361e-63	9.03756e-61
Fcgr1	14129	chr3:96282909-96293969:-	6.21909	1.4758e-62	1.58261e-60
Apol7c	108956	chr15:77524867-77533315:-	6.43146	3.46335e-62	3.66698e-60
Creb5	231991	chr6:53287303-53700363:+	10.7166	3.45565e-62	3.66698e-60
Ptgfrn	19221	chr3:101040236-101110166:-	5.76796	4.45319e-62	4.68537e-60
Cmah	12763	chr13:24327404-24477289:+	-6.34965	4.84336e-62	5.06403e-60
Arhgef39	230098	chr4:43496144-43499660:-	-3.94235	5.41289e-62	5.62436e-60
Htr7	15566	chr19:35958451-36057360:-	6.3905	7.92234e-62	8.18104e-60
Clec4a3	73149	chr6:122952515-122969878:+	7.46399	8.61993e-62	8.8468e-60
Nfe2l2	18024	chr2:75675513-75704663:-	3.3831	1.35035e-61	1.37744e-59
Spsb1	74646	chr4:149896284-149955006:-	5.74474	1.71779e-61	1.74163e-59
D17H6S56E-5	110956	chr17:34996724-35000746:-	-2.92456	2.02774e-61	2.04349e-59
Pif1	208084	chr9:65587205-65595962:+	-6.28141	4.42144e-61	4.42912e-59
Phf11d	219132	chr14:59347407-59365490:-	5.41692	4.46386e-61	4.445e-59
Oas2	246728	chr5:120730333-120749848:-	4.57638	1.14875e-60	1.13712e-58
Pacsin1	23969	chr17:27655591-27711117:+	-6.54898	1.19703e-60	1.17795e-58
Pxylp1	235534	chr9:96823343-96889474:-	-2.76405	3.76862e-60	3.68686e-58
Rhoc	11853	chr3:104789034-104794459:+	5.40514	6.48857e-60	6.31089e-58
Clec4a1	269799	chr6:122921848-122934619:+	5.4874	7.43709e-60	7.19162e-58
Gatsl3	71962	chr11:4218251-4222409:+	3.83761	1.06625e-59	1.02513e-57
Tmcc3	319880	chr10:94514857-94590954:+	4.44631	2.98561e-59	2.85407e-57
Cobll1	319876	chr2:65088339-65238626:-	-5.10177	3.25366e-59	3.09264e-57
Ccl2	20296	chr11:82035577-82037452:+	7.97378	4.10867e-59	3.88327e-57
Casp4	12363	chr9:5308849-5336791:+	3.46064	4.57955e-59	4.304e-57
Cdc42ep2	104252	chr19:5917556-5924816:-	5.21927	4.61169e-59	4.31e-57
Nlrp3	216799	chr11:59542686-59566956:+	4.01355	9.16108e-59	8.5142e-57
Ifih1	71586	chr2:62595793-62646255:-	3.22263	1.33995e-58	1.23845e-56
Jag1	16449	chr2:137081451-137116520:-	6.84842	1.41472e-58	1.30038e-56
Cnr2	12802	chr4:135895189-135920219:+	3.57842	1.87868e-58	1.7174e-56
Rnf144a	108089	chr12:26306794-26415262:-	-4.29032	2.93123e-58	2.66503e-56
Tnfsf13b	24099	chr8:10006467-10035999:+	4.1888	3.53596e-58	3.19747e-56
Ptprcap	19265	chr19:4154646-4156710:+	-5.04828	1.09035e-57	9.80668e-56
Hic1	15248	chr11:75164565-75170255:-	5.47322	4.1424e-57	3.70579e-55
Mcemp1	69189	chr8:3665762-3668905:+	4.51292	1.03511e-56	9.21086e-55
Fcho1	74015	chr8:71708387-71725681:-	-2.60425	1.14671e-56	1.01499e-54
Knstrn	51944	chr2:118814003-118836212:+	-3.66077	1.61702e-56	1.42374e-54
Bcar3	29815	chr3:122419780-122530182:+	5.601	3.82152e-56	3.34713e-54
Cx3cl1	20312	chr8:94772180-94782426:+	5.1022	6.05023e-56	5.27158e-54
Pald1	27355	chr10:61319657-61383523:-	6.95203	1.26846e-55	1.09948e-53
Sphk1	20698	chr11:116531911-116536675:+	5.10149	1.502e-55	1.29521e-53
Flt1	14254	chr5:147562196-147725988:-	6.45506	2.80601e-55	2.40727e-53
Xkrx	331524	chrX:134149045-134161928:-	-6.95152	3.38741e-55	2.89122e-53
Fmn1	14260	chr2:113327736-113716767:+	4.96394	3.48397e-55	2.95854e-53
Coq10b	67876	chr1:55052770-55072702:+	3.72397	4.33304e-55	3.66098e-53
Dnah8	13417	chr17:30626936-30875264:+	-6.03928	7.79971e-55	6.55685e-53
Hcar2	80885	chr5:123863570-123865516:-	8.11786	8.58176e-55	7.17821e-53

[truncated: 6 more sheets: LY6C-HDE vs MONO, LY6C-HDE vs MONO-HDE, LY6C-HDE vs CD11B, LY6C-HDE vs CD11B-HDE, LY6C-HDE vs CD103, LY6C-HDE vs CD103-HDE]
