# Supplementary material for: CD11b+ lung dendritic cells at different stages of maturation induce Th17 or Th2 differentiation
Source: Nat Commun. 2021 Aug 19;12:5029. doi: 10.1038/s41467-021-25307-x (PMC8377117; doi:10.1038/s41467-021-25307-x)
Supplement: Supplementary file 7 — Source Data. [file 41467_2021_25307_MOESM7_ESM.xlsx]

## Sheet: Figure 1b
Figure 1b
IL-17 (pg/mL)		Chall only	Sens + chall
	Mouse #
	1	64.4	371.7
	2	186.6	517.3
	3	262	478.7
	4	408.8	408.3
	5	167.5	264.9
	6	288.1	519.7
IL-13 (pg/mL)		Chall only	Sens + chall
	Mouse #
	1	7.8	95.1
	2	49.3	147.5
	3	64	99.7
	4	59.4	104.3
	5	68.3	76.7
	6	42.5	68.1

## Sheet: Figure 1c
Figure 1c
IL-17 (pg/mL)		No DCs	Total lung cDCs
	Sample #
	1	14.1	165.2
	2	0	213.4
	3	14.1	400.1
	4	0	395.4
IL-13 (pg/mL)		No DCs	Total lung cDCs
	Sample #
	1	0	4549.8
	2	0	4188.6
	3	0	3145.8
	4	0	3136.8

## Sheet: Figure 1g
Figure 1g
CD11b+ Ly-6C+ APCs		0h	12h	18h	24h	48h	72h
(x10e3)	Mouse #
	1	0.338775	6.73632	8.25349	5.65162	1.25718	1.18623
	2	0.762042	3.23323	15.6088	18.4508	1.31708	1.38821
	3	0.660363	4.12146	11.807	11.9885	2.41463	3.07614
	4	0.398739	9.63718	14.09	14.0633	3.45377	1.50533
CD11b+ Ly-6C– cDC2		0h	12h	18h	24h	48h	72h
(x10e3)	Mouse #
	1	1.64447	7.20462	10.4852	9.72271	4.74936	4.58523
	2	4.01494	5.42606	11.3705	14.1055	3.53216	3.71467
	3	5.29666	4.77535	8.43639	11.6003	5.55022	9.82693
	4	2.61629	12.3768	14.1254	16.494	11.6913	7.6644
CD103+ cDC1		0h	12h	18h	24h	48h	72h
(x10e3)	Mouse #
	1	4.54523	13.7608	10.9854	9.12402	6.20832	6.29614
	2	8.33696	7.53886	10.7567	9.32569	3.26704	6.24217
	3	13.4549	6.28127	9.77675	9.04276	4.63472	8.78299
	4	5.55437	21.1438	13.4173	12.0088	11.7128	7.77262

## Sheet: Figure 2d
Figure 2d
Dpp4 (TPM)		Steady state			HDE/OVA
	Sample #	1	2	3	1	2	3
	PreDCs	43.9412	99.8508	76.4746	–	–	–
	Ly-6C+ DCs	–	–	–	54.1837	32.0011	52.0185
	CD11bhi DC	85.8935	96.167	129.339	146.29	131.451	135.044
	CD103+ DC	109.312	107.113	113.928	124.986	119.091	109.838
	Monocytes	19.0594	20.3217	20.5893	27.7342	22.9343	18.354
H2eb1 (TPM)		Steady state			HDE/OVA
	Sample #	1	2	3	1	2	3
	PreDCs	22.533	240.62	131.679	–	–	–
	Ly-6C+ DCs	–	–	–	9879.69	11088.1	9996.74
	CD11bhi DC	22577.9	17980.3	16343.7	13229.6	13615.3	12206.9
	CD103+ DC	14259.9	12403.9	12471.2	10765.5	11711.2	10388.6
	Monocytes	371.757	698.993	956.24	1059.91	660.113	1004.5
Itgax (TPM)		Steady state			HDE/OVA
	Sample #	1	2	3	1	2	3
	PreDCs	86.5869	453.004	533.249	–	–	–
	Ly-6C+ DCs	–	–	–	901.566	812.714	905.85
	CD11bhi DC	519.265	546.172	625.617	1024.74	866.436	890.992
	CD103+ DC	419.974	395.781	456.253	460.053	506.041	510.181
	Monocytes	84.3261	142.405	115.591	200.702	66.0607	119.366
Kmo (TPM)		Steady state			HDE/OVA
	Sample #	1	2	3	1	2	3
	PreDCs	110.468	534.659	433.261	–	–	–
	Ly-6C+ DCs	–	–	–	189.157	213.153	234.19
	CD11bhi DC	145.97	139.929	172.896	312.673	237.34	302.478
	CD103+ DC	157.178	154.946	160.027	179.321	217.068	171.695
	Monocytes	18.9402	11.5867	14.1771	27.7167	21.0307	20.8888
Zbtb46 (TPM)		Steady state			HDE/OVA
	Sample #	1	2	3	1	2	3
	PreDCs	4.29026	52.5723	48.2683	–	–	–
	Ly-6C+ DCs	–	–	–	34.4535	26.2443	31.2582
	CD11bhi DC	49.5689	68.6198	93.8443	108.896	113.704	89.6986
	CD103+ DC	109.997	89.9891	106.842	124.064	129.017	140.22
	Monocytes	2.34705	4.50145	5.52642	8.58136	3.17353	3.60111

## Sheet: Figure 2e
Figure 2e
		ZBTD46-DTR	ZBTD46-DTR + DTA
Ly-6C+ APCs	Sample #
(x10e3)	1	2.22574	1.07212
	2	2.66918	1.22584
	3	1.84015	2.02016
	4	4.03828	1.21761
Ly-6C– cDC2	Sample #
(x10e3)	1	2.69959	0.660527
	2	2.40226	0.361359
	3	2.01258	0.979565
	4	3.63975	0.643221
cDC1	Sample #
(x10e3)	1	0.992378	0.221354
	2	0.777452	0.211256
	3	0.617332	0.45774
	4	0.899427	0.332895
Monocytes	Sample #
(x10e3)	1	21.3855	28.8956
	2	35.4408	31.7403
	3	26.952	2.62133
	4	26.0761	8.48036
AMs	Sample #
(x10e3)	1	3.24384	4.08268
	2	4.51431	3.05209
	3	2.79576	5.12059
	4	2.35094	2.83469
IMs	Sample #
(x10e3)	1	42.4001	87.2836
	2	56.843	130.359
	3	33.998	55.9695
	4	60.3658	86.054

## Sheet: Figure 2f
Figure 2f
		FLT3 WT	FLT3 KO
Ly-6C+ APCs	Sample #
(x10e3)	1	1.42	0.49
	2	2.49	0.57
	3	2.09	0.68
	4	1.48	0.49
Ly-6C– cDC2	Sample #
(x10e3)	1	1.29	0.12
	2	1.29	0.14
	3	1.12	0.15
	4	1.16	0.13
cDC1	Sample #
(x10e3)	1	1.62	0.04
	2	1.42	0.04
	3	1.55	0.05
	4	1.51	0.06
Monocytes	Sample #
(x10e3)	1	2.59	3.24
	2	2.3	2.62
	3	2.9	1.94
	4	2.89	3.06
AMs	Sample #
(x10e3)	1	7.04	8.39
	2	5.8	7.1
	3	2.77	7.34
	4	3.19	11.66
IMs	Sample #
(x10e3)	1	5.8	4.97
	2	4.31	5.72
	3	4.8	5.06
	4	5.63	6.46

## Sheet: Figure 3b
Figure 3b
OVA+ cDCs (%)		Ly6C+ cDC2	Ly-6C- cDC2	cDC1
	Mouse #
	1	46.1	43.1	54.4
	2	56.2	38.6	62.3
	3	50	31.4	55.9
OVA-AF647 (MFI)		Ly6C+ cDC2	Ly-6C- cDC2	cDC1
	Mouse #
	1	1466	1531	2013
	2	5426	1874	2051
	3	2525	1624	2074

## Sheet: Figure 3d
Figure 3d
Proliferation		No DCs	Ly6C+ cDC2	Ly6C– cDC2	cDC1
(fold expansion)	Sample #
	1	0.27	4.32	9.7	9.79
	2	0.18	3.68	11.1	10
	3	0.12	3.05	9.91	11.3
IL-17 (pg/mL)		No DCs	Ly6C+ cDC2	Ly6C– cDC2	cDC1
	Sample #
	1	8.6	34.8	15.1	7.2
	2	1.9	38.6	1.7	13.3
	3	0	66.4	0	0

## Sheet: Figure 3e
Figure 3e
Proliferation		Hamster IgG	Anti-IL-1β
(fold expansion)	Sample #
	1	3.64	4.34
	2	2.48	4.3
	3	4.72	6.44
IL-17 (pg/mL)		Hamster IgG	Anti-IL-1β
	Sample #
	1	202.99	104.96
	2	181.79	127.17
	3	208.39	124.04

## Sheet: Figure 3f
Figure 3f
Proliferation		Rat IgG1 IgG1	Anti-IL-6
(fold expansion)	Sample #
	1	2.3325	1.4
	2	7.525	2.4475
	3	3.375	1.9825
IL-17 (pg/mL)		Rat IgG1 IgG1	Anti-IL-6
	Sample #
	1	20.88	7.67
	2	20.23	8.22
	3	14.11	7.12

[truncated: 26 more sheets: Figure 4b, Figure 4d, Figure 4f, Figure 4g, Figure 5b, Figure 6d, Figure 8b, Figure 8c, Suppl. Figure 1b, Suppl. Figure 1c, Suppl. Figure 3c, Suppl. Figure 5d, Suppl. Figure 7b, Suppl. Figure 7c, Suppl. Figure 7d, Suppl. Figure 7f, Suppl. Figure 7g, Suppl. Figure 7h, Suppl. Figure 7i, Suppl. Figure 8b …]
